# Supplementary material for: Antimicrobial Resistance Profile and ExPEC Virulence Potential in Commensal Escherichia coli of Multiple Sources
Source: Antibiotics (Basel). 2021 Mar 26;10(4):351. doi: 10.3390/antibiotics10040351 (PMC8067153; doi:10.3390/antibiotics10040351)
Supplement: Supplementary file 1 [file antibiotics-10-00351-s001.zip]

Archive with 1 entries (1 files):
- antibiotics-1156137-supplementary.xlsx
