# Supplementary material for: Antimicrobial Resistance Profile and ExPEC Virulence Potential in Commensal Escherichia coli of Multiple Sources
Source: Antibiotics (Basel). 2021 Mar 26;10(4):351. doi: 10.3390/antibiotics10040351 (PMC8067153; doi:10.3390/antibiotics10040351)
Supplement: Supplementary file 1 [file antibiotics-10-00351-s001.zip › antibiotics-1156137-supplementary.xlsx]

## Sheet: TableS1-AMR breakpoint,cut-off
Antimicrobial agent	Disc drug concentration (µg)	Diffusion zone breakpoint/ECOFF	Note
Nalidixic acid (NA)	30	≥19	clinical breakpoint; CLSI, 2017
Ampicillin (AMP)	10	≥14	ECOFF (06/07/2020)
Ceftazidime (CAZ)	10	≥20	ECOFF (06/07/2020)
Ceftiofur (EFT)	30	≥21	clinical breakpoint; CLSI, 2004
Chloramphenicol (C)	30	≥17	ECOFF (06/07/2020)
Enrofloxacin (ENR)	5	≥21	clinical breakpoint; CLSI, 2004
Gentamicin (CN)	10	≥16	ECOFF (06/07/2020)
Meropenem (MEM)	10	≥25	ECOFF (06/07/2020)
Streptomycin (S)	10	≥15	clinical breakpoint; CLSI, 2018
Sulfisoxazole (ST)	300	≥17	clinical breakpoint; CLSI, 2018
Tetracycline (TE)	30	≥15	clinical breakpoint; CLSI, 2018
Trimethoprim-sulfisoxazolo (SXT)	25	≥21	ECOFF (06/07/2020)

## Sheet: TableS2-phenotypic AMR
Strain	Collection data	Source	Sample	ST	Phylogroup (quadruplex PCR)	Phylogroup (in silico)	Accession number	AMP	NA	EFT	CAZ	C	ENR	CN	S	MEM	ST	SXT	TE	COL	ESBL	MDR	R≥1
EM1_Da1	2016-11-15	dairy	milk	1510	A	A	SAMN11246364	0	0	0	0	0	0	0	0	0	0	0	0	0	0	0	0
EM1_Da2	2016-11-15	dairy	in-line milk filter	Novel	B1	B1	SAMN11246365	0	0	0	0	0	0	0	0	0	0	0	0	0	0	0	0
EM1_Da3	2016-11-15	dairy	in-line milk filter	Novel*	E	D	SAMN11246366	0	0	0	0	0	0	0	0	0	0	0	0	0	0	0	0
EM1_Da4	2016-11-15	dairy	in-line milk filter	398	A	A	SAMN11246367	0	0	0	0	0	0	0	0	0	0	0	0	0	0	0	0
EM1_Da5	2016-11-15	dairy	feces	Novel*	C	A	SAMN11246368	0	0	0	0	0	0	0	1	0	1	1	1	0	0	1	4
EM1_Da6	2010-11-01	dairy	milk	10	C	A	SAMN11246369	0	0	0	0	0	0	0	0	0	0	0	0	0	0	0	0
EM1_Da7	2016-11-15	dairy	in-line milk filter	Novel*	B2	B2	SAMN11246370	0	0	0	0	0	0	0	0	0	0	0	0	0	0	0	0
EM1_Da8	2016-11-15	dairy	milk	10	C	A	SAMN11246371	0	0	0	0	0	0	0	0	0	0	0	0	0	0	0	0
EM1_Da9	2016-11-15	dairy	milk	583	B2	B2	SAMN11246372	0	0	0	0	0	0	0	0	0	0	0	0	0	0	0	0
EM1_Da10	2016-11-15	dairy	milk	1510	A	A	SAMN11246373	0	0	0	0	0	0	0	0	0	0	0	0	0	0	0	0
EM1_Da11	2017-01-19	dairy	intestine	1303	A	A	SAMN11246374	1	0	1	1	0	0	0	1	0	1	1	1	0	1	1	7
EM1_Da12	2017-01-19	dairy	intestine	58	B1	B1	SAMN11246375	0	0	0	0	0	0	0	0	0	0	0	0	0	0	0	0
EM1_Da13	2010-11-01	dairy	feces	155	B1	B1	SAMN11246376	1	0	1	1	0	0	0	1	0	1	1	1	1	1	1	8
EM1_Da14	2017-01-27	dairy	feces	155	B1	B1	SAMN11246377	1	1	0	0	1	1	0	1	0	1	1	1	0	0	1	8
EM1_Da15	2017-01-27	dairy	feces	155	B1	B1	SAMN11246378	1	1	0	0	1	1	0	1	0	1	1	1	0	0	1	8
EM1_Da16	2017-01-27	dairy	feces	69	D	D	SAMN11246379	0	0	0	0	0	0	0	0	0	0	0	0	0	0	0	0
EM1_Da17	2017-02-10	dairy	feces	1510	A	A	SAMN11246380	0	0	0	0	0	0	0	0	0	0	0	0	0	0	0	0
EM1_Da18	2017-02-10	dairy	feces	278	B1	B1	SAMN11246381	0	0	0	0	0	0	0	0	0	0	0	0	0	0	0	0
EM1_Da19	2017-02-10	dairy	feces	1091	C	A	SAMN11246382	0	0	0	0	0	0	0	0	0	0	0	0	0	0	0	0
EM1_Da20	2017-02-10	dairy	feces	278	B1	B1	SAMN11246383	0	0	0	0	0	0	0	0	0	0	0	0	0	0	0	0
EM1_Da21	2017-02-10	dairy	milk	731	A	A	SAMN11246384	0	0	0	0	0	0	0	0	0	0	0	0	0	0	0	0
EM1_Da22	2017-03-11	dairy	intestine	10	A	A	SAMN11246385	1	1	0	0	1	1	1	1	0	1	1	1	0	0	1	9
EM1_Da23	2017-03-11	dairy	milk	2328	B1	B1	SAMN11246386	0	0	0	0	0	0	0	0	0	0	0	0	0	0	0	0
EM1_Da24	2017-04-06	dairy	caciotta cheese	216	A	A	SAMN11246387	0	0	0	0	0	0	0	0	0	0	0	0	0	0	0	0
EM1_Da25	2017-04-06	dairy	milk	1125	B1	B1	SAMN11246388	0	0	0	0	0	0	0	0	0	0	0	0	0	0	0	0
EM1_Be1	2017-01-19	beef	feces	297	B1	B1	SAMN11246389	1	1	0	0	0	1	1	1	0	1	1	0	0	0	1	7
EM1_Be2	2017-01-19	beef	minced meat	10	C	A	SAMN11246390	1	0	0	0	1	0	0	1	0	1	1	1	0	0	1	6
EM1_Be3	2017-01-19	beef	muscle	392	B1	B1	SAMN11246391	0	0	0	0	0	0	0	0	0	0	0	0	0	0	0	0
EM1_Be4	2017-01-21	beef	skin sponge	847	B1	B1	SAMN11246392	0	0	0	0	0	0	0	0	0	0	0	0	0	0	0	0
EM1_Be5	2017-01-21	beef	skin sponge	847	B1	B1	SAMN11246393	0	0	0	0	0	0	0	0	0	0	0	0	0	0	0	0
EM1_Be6	2017-01-21	beef	skin sponge	847	B1	B1	SAMN11246394	0	0	0	0	0	0	0	0	0	0	0	0	0	0	0	0
EM1_Be7	2017-01-21	beef	skin sponge	6345	B1	B1	SAMN11246395	1	0	0	0	0	0	0	1	0	1	1	1	0	0	1	5
EM1_Be8	2017-01-21	beef	skin sponge	847	B1	B1	SAMN11246396	0	0	0	0	0	0	0	0	0	0	0	0	0	0	0	0
EM1_Be9	2017-01-21	beef	skin sponge	847	B1	B1	SAMN11246397	0	0	0	0	0	0	0	0	0	0	0	0	0	0	0	0
EM1_Be10	2017-01-21	beef	skin sponge	847	B1	B1	SAMN11246398	0	0	0	0	0	0	0	0	0	0	0	0	0	0	0	0
EM1_Be11	2017-01-21	beef	skin sponge	847	B1	B1	SAMN11246399	0	0	0	0	0	0	0	0	0	0	0	0	0	0	0	0
EM1_Be12	2017-01-21	beef	skin sponge	847	B1	B1	SAMN11246400	0	0	0	0	0	0	0	0	0	0	0	0	0	0	0	0
EM1_Be13	2017-03-11	beef	feces	2178	B1	B1	SAMN11246401	0	0	0	0	0	0	0	0	0	0	0	0	0	0	0	0
EM1_Be14	2017-04-11	beef	skin sponge	906	B1	B1	SAMN11246402	0	0	0	0	0	0	0	0	0	0	0	0	0	0	0	0
EM1_Be15	2017-04-11	beef	skin sponge	906	B1	B1	SAMN11246403	0	0	0	0	0	0	0	0	0	0	0	0	0	0	0	0
EM1_Be16	2017-04-11	beef	skin sponge	2280	B1	B1	SAMN11246404	0	0	0	0	0	0	0	0	0	0	0	0	0	0	0	0
EM1_Be17	2017-04-29	beef	skin sponge	187	B1	B1	SAMN11246405	0	0	0	0	0	0	0	1	0	0	0	1	0	0	0	2
EM1_Be18	2017-04-29	beef	skin sponge	1665	B1	B1	SAMN11246406	1	0	1	1	0	0	0	0	0	0	0	0	0	0	0	3
EM1_Be19	2017-04-29	beef	skin sponge	58	B1	B1	SAMN11246407	0	0	0	0	0	0	0	0	0	0	0	0	0	0	0	0
EM1_Be21	2017-04-29	beef	skin sponge	154	B1	B1	SAMN11246409	0	0	0	0	0	0	0	0	0	0	0	0	0	0	0	0
EM1_Be22	2017-04-29	beef	skin sponge	101	B1	B1	SAMN11246410	0	0	0	0	0	0	0	0	0	0	0	0	0	0	0	0
EM1_Be23	2017-04-29	beef	skin sponge	1463	B1	B1	SAMN11246411	0	0	0	0	0	0	0	0	0	0	0	0	0	0	0	0
EM1_Be24	2017-04-29	beef	skin sponge	58	B1	B1	SAMN11246412	0	0	0	0	1	0	1	1	0	1	1	0	0	0	1	5
EM1_Be25	2017-04-29	beef	skin sponge	1665	D	D	SAMN11246413	1	0	1	1	0	0	0	0	0	0	0	0	0	0	0	3
EM1_Wb1	2017-02-02	wild boar	diaphragm	3553	B2	B2	SAMN11246414	0	0	0	0	0	0	0	0	0	0	0	0	0	0	0	0
EM1_Wb3	2017-02-02	wild boar	diaphragm	141	B2	B2	SAMN11246416	0	0	0	0	0	0	0	0	0	0	0	0	0	0	0	0
EM1_Wb4	2017-02-02	wild boar	diaphragm	Novel*	E	D	SAMN11246417	0	0	0	0	0	0	0	0	0	0	0	0	0	0	0	0
EM1_Wb5	2017-02-02	wild boar	diaphragm	4623	B1	B1	SAMN11246418	0	0	0	0	0	0	0	0	0	0	0	0	0	0	0	0
EM1_Wb6	2017-02-02	wild boar	diaphragm	69*	E	D	SAMN11246419	0	0	0	0	0	0	0	0	0	0	0	0	0	0	0	0
EM1_Wb7	2017-02-02	wild boar	diaphragm	5913	E	D	SAMN11246420	0	0	0	0	0	0	0	0	0	0	0	0	0	0	0	0
EM1_Wb8	2017-02-02	wild boar	diaphragm	69*	E	D	SAMN11246421	0	0	0	0	0	0	0	0	0	0	0	0	0	0	0	0
EM1_Wb9	2017-02-02	wild boar	diaphragm	681	B2	B2	SAMN11246422	0	0	0	0	0	0	0	0	0	0	0	0	0	0	0	0
EM1_Wb10	2017-02-04	wild boar	diaphragm	680	B2	B2	SAMN11246423	0	0	0	0	0	0	0	0	0	0	0	0	0	0	0	0
EM1_Wb11	2017-02-04	wild boar	diaphragm	13	B1	B1	SAMN11246424	0	0	0	0	0	0	0	0	0	0	0	0	0	0	0	0
EM1_Wb12	2017-02-04	wild boar	diaphragm	201	unknown	B1	SAMN11246425	0	0	0	0	0	0	0	0	0	0	0	0	0	0	0	0
EM1_Wb13	2017-02-04	wild boar	diaphragm	5597	E	D	SAMN11246426	0	0	0	0	0	0	0	0	0	0	0	0	0	0	0	0
EM1_Wb14	2017-02-04	wild boar	diaphragm	973	E	D	SAMN11246427	0	0	0	0	0	0	0	0	0	0	0	0	0	0	0	0
EM1_Wb15	2017-02-15	wild boar	diaphragm	134*	B2	B2	SAMN11246428	0	0	0	0	0	0	0	0	0	0	0	0	0	0	0	0
EM1_Wb16	2017-02-15	wild boar	diaphragm	2522	B1	B1	SAMN11246429	0	0	0	0	0	0	0	0	0	0	0	0	0	0	0	0
EM1_Wb17	2017-02-15	wild boar	diaphragm	1170	B2	B2	SAMN11246430	0	0	0	0	0	0	0	0	0	0	0	0	0	0	0	0
EM1_Wb18	2017-02-15	wild boar	diaphragm	5597	E	D	SAMN11246431	0	0	0	0	0	0	0	0	0	0	0	0	0	0	0	0
EM1_Wb19	2017-02-15	wild boar	diaphragm	4541	E	D	SAMN11246432	0	0	0	0	0	0	0	0	0	0	0	0	0	0	0	0
EM1_Wb20	2017-02-15	wild boar	diaphragm	Novel*	E	D	SAMN11246433	0	0	0	0	0	0	0	0	0	0	0	0	0	0	0	0
EM1_Wb21	2017-02-15	wild boar	diaphragm	117	E	D	SAMN11246434	0	0	0	0	0	0	0	0	0	0	0	0	0	0	0	0
EM1_Wb22	2017-02-15	wild boar	diaphragm	Novel	E	D	SAMN11246435	0	0	0	0	0	0	0	0	0	0	0	0	0	0	0	0
EM1_Wb23	2017-02-15	wild boar	diaphragm	162	unknown	B1	SAMN11246436	1	1	0	0	0	1	0	1	0	1	1	1	0	0	1	7
EM1_Ve1	2017-02-09	vegetable	spinach (IV gamma distribution)	2280	B1	B1	SAMN11246439	0	0	0	0	0	0	0	0	0	0	0	0	0	0	0	0
EM1_Ve2	2017-02-09	vegetable	celery	708	B1	B1	SAMN11246440	0	0	0	0	0	0	0	0	0	0	0	0	0	0	0	0
EM1_Ve3	2017-04-11	vegetable	rosemary (IV gamma distribution)	1508	E	D	SAMN11246441	0	0	0	0	0	0	0	0	0	0	0	0	0	0	0	0
EM1_Ve4	2017-04-11	vegetable	arthicoke	2313	B1	B1	SAMN11246442	0	0	0	0	0	0	0	0	0	0	0	0	0	0	0	0
EM1_Ve5	2017-04-20	vegetable	arugula (IV gamma distribution)	1819	unknown	B2	SAMN11246443	0	0	0	0	0	0	0	0	0	0	0	0	0	0	0	0
EM1_Ve6	2017-04-27	vegetable	artichoke	191	A	A	SAMN11246444	0	0	0	0	0	0	0	0	0	0	0	0	0	0	0	0
EM1_Ve7	2017-06-07	vegetable	spinach	2005	B1	B1	SAMN11246445	0	0	0	0	0	0	0	0	0	0	0	0	0	0	0	0
EM1_Ve8	2017-06-07	vegetable	parsley	2161	B1	B1	SAMN11246446	0	0	0	0	0	0	0	0	0	0	0	0	0	0	0	0
EM1_Ve9	2017-06-22	vegetable	celery	602	B1	B1	SAMN11246447	0	0	0	0	0	0	0	0	0	0	0	0	0	0	0	0
EM1_Ve10	2017-06-21	vegetable	gentile salad	348	B1	B1	SAMN11246448	0	0	0	0	0	0	0	0	0	0	0	0	0	0	0	0
EM1_Ve11	2017-06-21	vegetable	salad "roman"	3601	B2	B2	SAMN11246449	0	0	0	0	0	0	0	0	0	0	0	0	0	0	0	0
EM1_Ve12	2017-06-21	vegetable	spinach	5296	B1	B1	SAMN11246450	0	0	0	0	0	0	0	0	0	0	0	0	0	0	0	0
EM1_Ve13	2017-06-22	vegetable	arugula (IV gamma distribution)	278*	B1	B1	SAMN11246451	0	0	0	0	0	0	0	0	0	0	0	0	0	0	0	0
EM1_Ve14	2017-06-22	vegetable	parsley	13	B1	B1	SAMN11246452	0	0	0	0	0	0	0	0	0	0	0	0	0	0	0	0
EM1_Ve15	2017-06-30	vegetable	celery	10	C	A	SAMN11246453	0	0	0	0	0	0	0	0	0	0	0	0	0	0	0	0
EM1_Ve17	2017-07-13	vegetable	rosemary (IV gamma distribution)	56	B1	B1	SAMN11246455	0	0	0	0	0	0	0	0	0	0	0	0	0	0	0	0
EM1_Ve18	2017-07-20	vegetable	rosemary (IV gamma distribution)	40	B1	B1	SAMN11246456	0	0	0	0	0	0	0	0	0	0	0	0	0	0	0	0
EM1_Ve19	2017-07-20	vegetable	salad "roman"	164	B1	B1	SAMN11246457	0	0	0	0	0	0	0	0	0	0	0	0	0	0	0	0
EM1_Ve20	2017-07-20	vegetable	arugula (IV gamma distribution)	3574	B1	B1	SAMN11246458	0	0	0	0	0	0	0	0	0	0	0	0	0	0	0	0
EM1_Ve21	2017-09-06	vegetable	rosemary (IV gamma distribution)	48	C	A	SAMN11246459	0	0	0	0	0	0	0	0	0	0	0	0	0	0	0	0
EM1_Ve22	2017-10-13	vegetable	spinach	6223	C	A	SAMN11246460	0	0	0	0	0	0	0	0	0	0	0	0	0	0	0	0
EM1_Ve23	2018-04-12	vegetable	spinach (IV gamma distribution)	34	C	A	SAMN11246461	1	0	0	0	0	0	0	1	0	0	0	1	0	0	1	3
EM1_Ve24	2018-04-12	vegetable	parsley	88	C	A	SAMN11246462	0	0	0	0	0	0	0	1	0	1	1	0	0	0	1	3
EM1_Ve25	2017-10-13	vegetable	rosemary (IV gamma distribution)	48*	C	A	SAMN11246463	0	0	0	0	0	0	0	0	0	0	0	0	0	0	0	0
EM1_Fs1	2017-02-09	fishery	Salmo trutta	540	A	A	SAMN11246464	0	0	0	0	0	0	0	1	0	1	1	1	0	0	1	4
EM1_Fs2	2017-02-09	fishery	Salmo trutta	446	B1	B1	SAMN11246465	0	0	0	0	0	0	0	1	0	1	1	1	0	0	1	4
EM1_Fs3	2017-02-09	fishery	Dicentrarchus labrax	88	C	A	SAMN11246466	1	0	0	0	0	0	0	0	0	0	0	1	0	0	0	2
EM1_Fs4	2017-04-20	fishery	Salmo salar	216	A	A	SAMN11246467	0	0	0	0	0	0	0	0	0	0	0	0	0	0	0	0
EM1_Fs5	2017-04-20	fishery	Engraulis encrasicolus	2073	B1	B1	SAMN11246468	0	0	0	0	0	0	0	0	0	0	0	0	0	0	0	0
EM1_Fs6	2017-04-20	fishery	Sardina pilchardus	34	C	A	SAMN11246469	0	0	0	0	0	0	0	1	0	0	0	0	0	0	0	1
EM1_Fs7	2017-04-20	fishery	Dicentrarchus labrax	399	A	A	SAMN11246470	0	0	0	0	0	0	0	0	0	0	0	0	0	0	0	0
EM1_Fs8	2018-04-27	fishery	Salmo salar	399	A	A	SAMN11246471	0	0	0	0	0	0	0	0	0	0	0	0	0	0	0	0
EM1_Fs9	2017-06-21	fishery	Sardina pilchardus	635	A	A	SAMN11246472	0	0	0	0	0	0	0	0	0	0	0	0	0	0	0	0
EM1_Fs10	2017-06-21	fishery	Engraulis encrasicolus	216	A	A	SAMN11246473	0	0	0	0	0	0	0	0	0	0	0	0	0	0	0	0
EM1_Fs11	2017-06-21	fishery	Trachurus Trachurus	1140	E	D	SAMN11246474	0	0	0	0	0	0	0	0	0	0	0	0	0	0	0	0
EM1_Fs12	2017-06-21	fishery	Salmo salar	635	A	A	SAMN11246475	0	0	0	0	0	0	0	0	0	0	0	0	0	0	0	0
EM1_Fs13	2017-06-22	fishery	Mullus surmuletus	1137	C	A	SAMN11246476	0	0	0	0	0	0	0	0	0	0	0	0	0	0	0	0
EM1_Fs14	2017-06-22	fishery	Sardina pilchardus	1137	C	A	SAMN11246477	0	0	0	0	0	0	0	0	0	0	0	0	0	0	0	0
EM1_Fs15	2017-06-29	fishery	Sparus aurata	132	E	D	SAMN11246478	0	0	0	0	0	0	0	0	0	0	0	0	0	0	0	0
EM1_Fs16	2017-06-29	fishery	Sarpa salpa	216	A	A	SAMN11246479	0	0	0	0	0	0	0	0	0	0	0	0	0	0	0	0
EM1_Fs17	2017-07-13	fishery	Platichthys flesus	216	A	A	SAMN11246480	0	0	0	0	0	0	0	0	0	0	0	0	0	0	0	0
EM1_Fs18	2017-07-13	fishery	Sparus aurata	212	B1	B1	SAMN11246481	0	0	0	0	0	0	0	0	0	0	0	0	0	0	0	0
EM1_Fs19	2017-09-06	fishery	Trisopterus capelanus	973	E	D	SAMN11246482	0	0	0	0	0	0	0	0	0	0	0	0	0	0	0	0
EM1_Fs20	2018-04-05	fishery	Engraulis encrasicolus	1408	A	A	SAMN11246483	0	0	0	0	0	0	0	0	0	0	0	0	0	0	0	0
EM1_Fs22	2017-09-20	fishery	Salmo trutta	3910	B2	B2	SAMN11246485	0	0	0	0	0	0	0	0	0	0	0	0	0	0	0	0
EM1_Fs23	2017-09-20	fishery	Engraulis encrasicolus	Novel	B1	B1	SAMN11246486	0	0	0	0	0	0	0	0	0	0	0	0	0	0	0	0
EM1_Fs24	2018-05-11	fishery	Sardina pilchardus	Novel	B2	B2	SAMN11246487	0	0	0	0	0	0	0	0	0	0	0	0	0	0	0	0
EM1_Fs25	2018-05-11	fishery	Gobius paganellus	783	C	A	SAMN11246488	1	0	0	0	0	0	1	0	0	0	1	0	0	0	1	3
EM1_Ca13	2017-06-28	dog	feces	155	B1	B1	SAMN11246501	0	0	0	0	0	0	0	0	0	0	0	0	0	0	0	0
EM1_Ca15	2017-06-28	dog	feces	10	C	A	SAMN11246503	0	0	0	0	0	0	0	0	0	0	0	0	0	0	0	0
EM1_Ca16	2017-06-29	dog	feces	327	B1	B1	SAMN11246504	0	0	0	0	0	0	0	0	0	0	0	0	0	0	0	0
EM1_Ca17	2017-06-30	dog	feces	80	B2	B2	SAMN11246505	1	0	0	0	0	0	0	0	0	0	0	1	0	0	0	2
EM1_Ca18	2017-06-30	dog	feces	372	B2	B2	SAMN11246506	0	0	0	0	0	0	0	0	0	0	0	0	0	0	0	0
EM1_Ca19	2017-06-30	dog	feces	2521	B1	B1	SAMN11246507	0	0	0	0	0	0	0	0	0	0	0	0	0	0	0	0
EM1_Ca20	31/06/2017	dog	feces	297	B1	B1	SAMN11246508	0	0	0	0	0	0	0	0	0	0	0	0	0	0	0	0
EM1_Ca21	2017-07-05	dog	feces	212	B1	B1	SAMN11246509	0	0	0	0	0	0	0	0	0	0	0	0	0	0	0	0
EM1_Ca22	2017-07-05	dog	feces	410	C	A	SAMN11246510	1	0	0	0	1	0	0	1	0	1	1	1	0	0	1	6
EM1_Ca23	2017-07-05	dog	feces	1629	E	D	SAMN11246511	0	0	0	0	0	0	0	0	0	0	0	0	0	0	0	0
EM1_Ca24	2017-07-12	cat	feces	58	B1	B1	SAMN11246512	1	1	0	0	0	1	0	0	0	1	1	1	0	0	1	6
EM1_Ca25	2017-07-12	cat	feces	297	E	D	SAMN11246513	1	0	0	0	0	0	0	0	0	1	1	1	0	0	1	4
EM1_Sw1	2016-12-20	swine	feces	10	C	A	SAMN11246514	1	1	0	0	0	1	0	0	0	0	0	1	0	0	1	4
EM1_Sw2	2016-12-20	swine	feces	641	B1	B1	SAMN11246515	1	0	0	0	1	0	0	1	0	1	1	1	0	0	1	6
EM1_Sw3	2016-12-20	swine	feces	3744	A	A	SAMN11246516	0	0	0	0	0	0	0	0	0	0	0	0	0	0	0	0
EM1_Sw4	2016-12-20	swine	feces	5759	E	D	SAMN11246517	0	0	0	0	0	0	0	0	0	0	0	1	0	0	0	1
EM1_Sw5	2016-12-20	swine	feces	100	A	A	SAMN11246518	0	1	0	0	0	1	0	0	0	0	0	0	0	0	0	2
EM1_Sw6	2016-12-20	swine	feces	20	B1	B1	SAMN11246519	1	0	0	0	0	0	0	0	0	0	0	1	0	0	0	2
EM1_Sw7	2016-12-20	swine	feces	100	A	A	SAMN11246520	0	1	0	0	0	1	0	0	0	0	0	0	0	0	0	2
EM1_Sw8	2016-12-20	swine	feces	10	A	A	SAMN11246521	0	0	0	0	0	0	0	1	0	0	0	1	0	0	0	2
EM1_Sw9	2016-12-20	swine	feces	10	A	A	SAMN11246522	0	0	0	0	0	0	0	1	0	0	0	0	1	0	0	2
EM1_Sw10	2016-12-20	swine	feces	206	C	A	SAMN11246523	0	0	0	0	0	0	0	0	0	0	0	0	0	0	0	0
EM1_Sw11	2016-12-20	swine	feces	871	A	A	SAMN11246524	1	0	0	0	0	0	0	1	0	1	1	1	0	0	1	5
EM1_Sw12	2016-12-20	swine	feces	641	B1	B1	SAMN11246525	1	0	0	0	0	0	0	1	0	1	1	0	0	0	1	4
EM1_Sw13	2016-12-20	swine	feces	410	B1	B1	SAMN11246526	0	0	0	0	0	0	0	0	0	0	0	0	0	0	0	0
EM1_Sw14	2016-12-20	swine	feces	10	C	A	SAMN11246527	0	0	0	0	0	0	0	0	0	0	0	0	0	0	0	0
EM1_Sw15	2016-12-20	swine	feces	7093	B1	B1	SAMN11246528	0	0	0	0	0	0	0	1	0	0	0	1	0	0	0	2
EM1_Sw16	2016-12-20	swine	feces	410*	C	A	SAMN11246529	0	0	0	0	0	0	0	0	0	0	0	1	0	0	0	1
EM1_Sw17	2016-12-20	swine	feces	10	C	A	SAMN11246530	1	0	0	0	0	0	0	0	0	0	0	0	0	0	0	1
EM1_Sw18	2016-12-20	swine	feces	88	C	A	SAMN11246531	0	0	0	0	0	0	0	0	0	0	0	0	0	0	0	0
EM1_Sw19	2016-12-20	swine	feces	10*	C	A	SAMN11246532	0	0	0	0	0	0	0	1	0	0	0	0	1	0	0	2
EM1_Sw20	2016-12-20	swine	muscle	101	B1	B1	SAMN11246533	0	0	0	0	0	0	0	0	0	1	1	1	0	0	1	3
EM1_Sw21	2017-03-11	swine	sausage	101	B1	B1	SAMN11246534	0	0	0	0	1	0	0	1	0	1	1	1	0	0	1	5
EM1_Sw22	2017-03-14	swine	meat	795	B1	B1	SAMN11246535	0	0	0	0	0	0	0	0	0	0	0	0	0	0	0	0
EM1_Sw23	2017-04-11	swine	meat	10	C	A	SAMN11246536	0	0	0	0	0	0	0	0	0	0	0	0	0	0	0	0
EM1_Sw24	2017-04-20	swine	minced meat	1434*	A	A	SAMN11246537	0	0	0	0	0	0	0	0	0	0	0	0	0	0	0	0
EM1_Sw25	2017-04-20	swine	meat	399	A	A	SAMN11246538	0	0	0	0	0	0	0	0	0	0	0	0	0	0	0	0
EM1_Pl1	2017-02-09	poultry	chicken breast	23	C	A	SAMN11246539	1	1	0	0	0	0	0	1	0	1	1	0	0	0	1	5
EM1_Pl2	2017-02-09	poultry	chicken thigh	101	B1	B1	SAMN11246540	1	0	0	0	0	0	0	0	0	0	0	1	0	0	0	2
EM1_Pl3	2017-02-09	poultry	chicken thigh	359	B1	B1	SAMN11246541	1	1	0	0	0	1	0	1	0	1	1	1	0	0	1	7
EM1_Pl4	2017-02-09	poultry	chicken thigh	131	B2	B2	SAMN11246542	1	0	0	0	0	0	0	0	0	1	1	0	0	0	1	3
EM1_Pl5	2017-02-09	poultry	chicken wing	117	F	D	SAMN11246543	1	0	0	0	1	0	0	1	0	1	1	1	0	0	1	6
EM1_Pl6	2017-02-09	poultry	chicken wing	744	C	A	SAMN11246544	1	1	0	0	1	1	0	1	0	1	1	1	0	0	1	8
EM1_Pl7	2017-03-14	poultry	chicken breast	57	E	D	SAMN11246545	1	1	0	0	1	1	0	1	0	1	1	0	0	0	1	7
EM1_Pl8	2017-03-14	poultry	chicken hamburger	23	C	A	SAMN11246546	0	1	0	0	0	1	0	0	0	0	0	0	0	0	0	2
EM1_Pl9	2017-03-14	poultry	chicken thigh	48	C	A	SAMN11246547	0	0	0	0	0	0	0	0	0	0	0	0	0	0	0	0
EM1_Pl10	2017-03-18	poultry	chicken feces	162	B1	B1	SAMN11246548	1	0	0	0	1	0	0	1	0	1	1	0	0	0	1	5
EM1_Pl11	2017-11-24	poultry	chicken meat	10*	A	A	SAMN11246549	0	1	0	0	0	1	0	0	0	0	0	0	0	0	0	2
EM1_Pl12	2017-03-18	poultry	chicken feces	155	unknown	B1	SAMN11246550	0	0	0	0	0	0	0	0	0	0	0	1	0	0	0	1
EM1_Pl13	2017-04-11	poultry	chicken breast	23	C	A	SAMN11246551	1	1	0	0	0	1	0	0	0	0	0	0	0	0	1	3
EM1_Pl14	2017-04-11	poultry	chicken thigh	117	F	D	SAMN11246552	1	1	0	0	0	0	0	1	0	1	1	1	0	0	1	6
EM1_Pl15	2017-04-11	poultry	chicken hamburger	2614	B1	B1	SAMN11246553	1	0	0	0	0	0	0	0	0	0	0	0	0	0	0	1
EM1_Pl16	2017-04-20	poultry	chicken wing	297	B1	B1	SAMN11246554	0	0	0	0	0	0	0	0	0	0	0	0	0	0	0	0
EM1_Pl17	2017-04-20	poultry	chicken wing	93	A	A	SAMN11246555	1	1	0	0	1	1	0	1	0	1	1	1	0	0	1	8
EM1_Pl18	2017-04-20	poultry	chicken breast	69	E	D	SAMN11246556	1	1	0	0	1	1	1	1	0	1	1	1	0	0	1	9
EM1_Pl19	2017-04-20	poultry	chicken thigh	117	F	D	SAMN11246557	1	0	0	0	0	0	0	0	0	0	0	0	0	0	0	1
EM1_Pl20	2017-04-20	poultry	chicken breast	1286	C	A	SAMN11246558	1	1	0	0	0	1	0	0	0	1	1	0	0	0	1	5
EM1_Pl21	2017-04-20	poultry	chicken thigh	117	F	D	SAMN11246559	1	1	0	0	0	1	0	1	0	1	1	1	0	0	1	7
EM1_Pl22	2018-04-27	poultry	chicken hamburger	117	F	D	SAMN11246560	1	0	0	0	1	0	0	1	0	1	1	1	0	0	1	6
EM1_Pl23	2018-04-27	poultry	chicken breast	10	C	A	SAMN11246561	1	1	0	0	1	1	0	1	0	0	1	1	0	0	1	7
EM1_Pl24	2018-04-27	poultry	chicken thigh	48*	C	A	SAMN11246562	1	0	0	0	0	0	0	0	0	0	0	1	0	0	0	2
EM1_Pl25	2018-04-27	poultry	chicken wing	155	B1	B1	SAMN11246563	1	0	0	0	0	0	0	1	0	1	1	1	0	0	1	5
EM1_Rb1	2018-10-31	rabbit	intestine	40	B1	B1	SAMN11246564	0	0	0	0	0	0	0	1	0	1	1	1	0	0	1	4
EM1_Rb2	2017-01-27	rabbit	intestine	20	B1	B1	SAMN11246565	1	1	0	0	1	1	1	1	0	1	1	1	0	0	1	9
EM1_Rb3	2017-01-27	rabbit	intestine	40	B1	B1	SAMN11246566	0	1	0	0	0	0	0	1	0	1	1	1	0	0	1	5
EM1_Rb4	2017-03-11	rabbit	intestine	20	B1	B1	SAMN11246567	0	1	0	0	0	1	1	1	0	1	1	1	0	0	1	7
EM1_Rb5	2017-03-11	rabbit	intestine	1642	B1	B1	SAMN11246568	0	1	0	0	0	1	0	1	0	1	1	1	0	0	1	6
EM1_Rb6	2017-03-11	rabbit	intestine	40	B1	B1	SAMN11246569	0	0	0	0	0	0	0	1	0	1	1	1	0	0	1	4
EM1_Rb7	2017-03-11	rabbit	intestine	20	B1	B1	SAMN11246570	0	1	0	0	0	1	0	1	0	1	1	1	0	0	1	6
EM1_Rb8	2017-07-26	rabbit	intestine	1611	B1	B1	SAMN11246571	1	0	0	0	1	0	0	1	0	1	1	1	0	0	1	6
EM1_Rb9	2017-03-11	rabbit	intestine	297	B1	B1	SAMN11246572	0	0	0	0	0	0	0	1	0	1	1	1	0	0	1	4
EM1_Rb10	2017-04-04	rabbit	meat	533	B1	B1	SAMN11246573	1	1	0	0	0	1	0	1	0	1	1	1	0	0	1	7
EM1_Rb11	2017-04-11	rabbit	meat	20	B1	B1	SAMN11246574	1	1	0	0	0	1	0	1	0	1	1	1	0	0	1	7
EM1_Rb12	2017-06-15	rabbit	meat	129	B1	B1	SAMN11246575	0	0	0	0	0	0	0	1	0	1	1	0	0	0	1	3
EM1_Rb13	2017-06-15	rabbit	meat	706*	D	D	SAMN11246576	0	1	0	0	0	1	0	1	0	1	1	1	0	0	1	6
EM1_Rb14	2017-06-21	rabbit	meat	906	B1	B1	SAMN11246577	1	0	0	0	0	0	1	1	0	1	1	1	0	0	1	6
EM1_Rb16	2017-06-21	rabbit	liver	351	B1	B1	SAMN11246579	0	1	0	0	0	1	0	1	0	1	1	1	0	0	1	6
EM1_Rb17	2017-06-22	rabbit	meat	501	D	D	SAMN11246580	0	1	0	0	0	0	0	1	0	1	1	1	0	0	1	5
EM1_Rb18	2017-06-22	rabbit	meat	224	B1	B1	SAMN11246581	1	1	0	0	1	1	1	1	0	1	1	1	0	0	1	9
EM1_Rb19	2017-06-28	rabbit	meat	111	B1	B1	SAMN11246582	0	1	0	0	0	1	0	1	0	1	1	1	0	0	1	6
EM1_Rb20	2017-06-28	rabbit	meat	539	B1	B1	SAMN11246583	1	1	0	0	0	1	1	1	0	1	1	1	1	0	1	9
EM1_Rb21	2017-06-22	rabbit	meat	1431	B1	B1	SAMN11246584	0	1	0	0	0	1	0	1	0	1	1	1	1	0	1	7
EM1_Rb22	2017-06-28	rabbit	meat	40	B1	B1	SAMN11246585	0	1	0	0	0	1	1	1	0	1	1	1	0	0	1	7
EM1_Rb23	2017-07-26	rabbit	intestine	491	B2	B2	SAMN11246586	0	0	0	0	0	0	0	0	0	0	0	1	0	0	0	1
EM1_Rb24	2017-07-26	rabbit	intestine	1727	B1	B1	SAMN11246587	1	0	0	0	0	0	0	1	0	1	1	1	1	0	1	6
EM1_Mo1	2017-11-10	mollusc	mussel	10	C	A	SAMN11246589	1	0	0	0	0	0	0	1	0	0	0	1	0	0	1	3
EM1_Mo2	2017-11-10	mollusc	mussel	69	D	D	SAMN11246590	1	0	0	0	0	0	0	0	0	0	0	0	0	0	0	1
EM1_Mo3	2017-11-10	mollusc	mussel	23	C	A	SAMN11246591	0	0	0	0	0	0	0	0	0	0	0	0	0	0	0	0
EM1_Mo4	2017-11-10	mollusc	mussel	1406	D	D	SAMN11246592	0	0	0	0	0	0	0	0	0	0	0	0	0	0	0	0
EM1_Mo5	2017-11-10	mollusc	clam	10	C	A	SAMN11246593	0	0	0	0	0	0	0	0	0	0	0	0	0	0	0	0
EM1_Mo6	2017-11-10	mollusc	clam	661	B1	B1	SAMN11246594	0	0	0	0	0	0	0	0	0	0	0	0	0	0	0	0
EM1_Mo7	2017-11-10	mollusc	clam	540	A	A	SAMN11246595	0	0	0	0	0	0	0	0	0	0	0	0	0	0	0	0
EM1_Mo8	2017-11-10	mollusc	clam	3576*	B1	B1	SAMN11246596	0	0	0	0	0	0	0	0	0	0	0	0	0	0	0	0
EM1_Mo9	2017-11-10	mollusc	clam	345	B1	B1	SAMN11246597	0	0	0	0	0	0	0	0	0	0	0	0	0	0	0	0
EM1_Mo10	2017-11-10	mollusc	clam	2521	B1	B1	SAMN11246598	0	0	0	0	0	0	0	0	0	0	0	0	0	0	0	0
EM1_Mo11	2017-11-10	mollusc	clam	442	B1	B1	SAMN11246599	0	0	0	0	0	0	0	0	0	0	0	0	0	0	0	0
EM1_Mo12	2017-11-10	mollusc	mussel	6188	B1	B1	SAMN11246600	0	0	0	0	0	0	0	0	0	0	0	0	0	0	0	0
EM1_Mo13	2017-11-10	mollusc	mussel	6096	B1	B1	SAMN11246601	0	0	0	0	0	0	0	0	0	0	0	0	0	0	0	0
EM1_Mo14	2017-11-10	mollusc	clam	4481	B1	B1	SAMN11246602	0	0	0	0	0	0	0	0	0	0	0	0	0	0	0	0
EM1_Mo15	2017-11-10	mollusc	clam	398	A	A	SAMN11246603	0	0	0	0	0	0	0	0	0	0	0	0	0	0	0	0
EM1_Mo16	2017-11-10	mollusc	clam	4088	B1	B1	SAMN11246604	0	0	0	0	0	0	0	0	0	0	0	0	0	0	0	0
EM1_Mo17	2017-11-10	mollusc	mussel	602	B1	B1	SAMN11246605	0	0	0	0	0	0	0	0	0	0	0	0	0	0	0	0
EM1_Mo18	2017-11-10	mollusc	mussel	446	B1	B1	SAMN11246606	0	0	0	0	0	0	0	0	0	0	0	0	0	0	0	0
EM1_Mo19	2017-11-10	mollusc	mussel	Novel	B1	B1	SAMN11246607	0	0	0	0	0	0	0	0	0	0	0	0	0	0	0	0
EM1_Mo20	2017-11-10	mollusc	clam	2768	B1	B1	SAMN11246608	0	0	0	0	0	0	0	0	0	0	0	0	0	0	0	0
EM1_Mo21	2017-11-10	mollusc	clam	69	E	D	SAMN11246609	0	0	0	0	0	0	0	0	0	0	0	0	0	0	0	0
EM1_Mo22	2017-11-10	mollusc	clam	34	C	A	SAMN11246610	0	0	0	0	0	0	0	0	0	0	0	0	0	0	0	0
EM1_Mo23	2017-11-10	mollusc	clam	101	B1	B1	SAMN11246611	1	0	0	0	0	0	0	1	0	1	1	1	0	0	1	5
EM1_Mo24	2017-11-10	mollusc	clam	69	D	D	SAMN11246612	1	1	0	0	0	1	0	0	0	0	0	0	0	0	1	3
EM1_Mo25	2017-11-10	mollusc	clam	942	B1	B1	SAMN11246613	0	0	0	0	0	0	0	0	0	0	0	0	0	0	0	0
EM1_Hu1	2018-05-04	human	feces	Novel*	A	A	SAMN11246614	0	0	0	0	0	0	0	0	0	0	0	0	0	0	0	0
EM1_Hu2	2018-04-17	human	feces	95	B2	B2	SAMN11246615	0	0	0	0	0	0	0	0	0	0	0	0	0	0	0	0
EM1_Hu3	2018-04-17	human	feces	59	F	D	SAMN11246616	0	0	0	0	0	0	0	0	0	0	0	0	0	0	0	0
EM1_Hu4	2018-04-17	human	feces	69	E	D	SAMN11246617	1	0	0	0	1	0	0	1	0	1	1	1	0	0	1	6
EM1_Hu5	2018-04-17	human	feces	165	A	A	SAMN11246618	1	1	0	0	0	1	0	0	0	1	1	0	0	0	1	5
EM1_Hu6	2018-04-17	human	feces	657	F	D	SAMN11246619	0	0	0	0	0	0	0	0	0	0	0	1	0	0	0	1
EM1_Hu7	2018-04-17	human	feces	10*	C	A	SAMN11246620	0	0	0	0	0	0	0	0	0	0	0	0	0	0	0	0
EM1_Hu8	2018-04-17	human	feces	543	E	D	SAMN11246621	0	0	0	0	0	0	0	0	0	0	0	0	0	0	0	0
EM1_Hu9	2018-04-24	human	feces	69	D	D	SAMN11246622	0	0	0	0	0	0	0	0	0	0	0	0	0	0	0	0
EM1_Hu10	2018-04-24	human	feces	Novel	A	A	SAMN11246623	0	0	0	0	0	0	0	0	0	0	0	0	0	0	0	0
EM1_Hu11	2018-04-24	human	feces	48	C	A	SAMN11246624	0	0	0	0	0	0	0	0	0	0	0	0	0	0	0	0
EM1_Hu12	2018-04-24	human	feces	420*	F	D	SAMN11246625	0	0	0	0	0	0	0	0	0	0	0	0	0	0	0	0
EM1_Hu13	2018-04-24	human	feces	20	B1	B1	SAMN11246626	0	0	0	0	0	0	0	0	0	0	0	0	0	0	0	0
EM1_Hu14	2018-04-24	human	feces	398	A	A	SAMN11246627	0	0	0	0	0	0	0	0	0	0	0	0	0	0	0	0
EM1_Hu15	2018-04-24	human	feces	155	B1	B1	SAMN11246628	1	1	0	0	1	1	0	1	0	1	1	1	0	0	1	8
EM1_Hu16	2018-04-24	human	feces	59	F	D	SAMN11246629	0	1	0	0	0	1	0	0	0	0	0	0	0	0	0	2
EM1_Hu17	2018-04-24	human	feces	95	B2	B2	SAMN11246630	0	0	0	0	0	0	0	1	0	1	1	0	0	0	1	3
EM1_Hu18	2018-04-24	human	feces	1072	A	A	SAMN11246631	0	0	0	0	0	0	0	0	0	0	0	0	0	0	0	0
EM1_Hu19	25/04/218	human	feces	59	F	D	SAMN11246632	0	0	0	0	0	0	0	0	0	0	0	0	0	0	0	0
EM1_Hu20	2018-04-28	human	feces	Novel	A	A	SAMN11246633	1	1	0	0	1	1	0	1	0	1	1	1	0	0	1	8
EM1_Hu21	2018-05-08	human	feces	457	F	D	SAMN11246634	1	1	1	1	0	1	0	1	0	1	1	1	0	1	1	9
EM1_Hu22	2018-05-09	human	feces	10	C	A	SAMN11246635	0	0	0	0	0	0	0	0	0	0	0	0	0	0	0	0
EM1_Hu23	2018-05-12	human	feces	405	E	D	SAMN11246636	0	0	0	0	0	0	0	0	0	0	0	0	0	0	0	0
EM1_Hu24	2018-05-15	human	feces	69	D	D	SAMN11246637	1	1	0	0	0	1	0	0	0	0	0	1	0	0	1	4
EM1_Hu25	2018-05-16	human	feces	59	F	D	SAMN11246638	0	0	0	0	0	0	0	0	0	0	0	0	0	0	0	0
EM1_Wa1	2018-05-10	wild animal	seagull	23	C	A	SAMN11246639	0	0	0	0	0	0	0	0	0	0	0	0	0	0	0	0
EM1_Wa2	2018-05-10	wild animal	seagull	4388	B1	B1	SAMN11246640	0	1	0	0	0	1	0	0	0	1	1	0	0	0	1	4
EM1_Wa3	2018-05-10	wild animal	heron (airone)	155	B1	B1	SAMN11246641	0	1	0	0	0	1	0	0	0	0	0	0	0	0	0	2
EM1_Wa4	2018-05-10	wild animal	roe deer	7900	B2	B2	SAMN11246642	0	0	0	0	0	0	0	0	0	0	0	0	0	0	0	0
EM1_Wa5	2018-05-10	wild animal	Podiceps spp.	162*	B1	B1	SAMN11246643	1	1	0	0	1	1	0	1	0	1	1	1	0	0	1	8
EM1_Wa6	2018-05-10	wild animal	roe deer	2614	B1	B1	SAMN11246644	0	0	0	0	0	0	0	1	0	1	0	1	0	0	1	3
EM1_Wa7	2018-05-10	wild animal	fox	2602	B1	B1	SAMN11246645	0	0	0	0	0	0	0	0	0	0	0	0	0	0	0	0
EM1_Wa8	2018-05-10	wild animal	roe deer	23	C	A	SAMN11246646	0	0	0	0	0	0	0	0	0	0	0	0	0	0	0	0
EM1_Wa9	2018-05-10	wild animal	fox	2522	B1	B1	SAMN11246647	0	0	0	0	0	0	0	0	0	0	0	0	0	0	0	0
EM1_Wa10	2018-05-10	wild animal	dolphin	216	A	A	SAMN11246648	0	0	0	0	0	0	0	0	0	0	0	0	0	0	0	0
EM1_Wa11	2018-05-10	wild animal	fox	4054	B1	B1	SAMN11246649	0	0	0	0	0	0	0	0	0	0	0	0	0	0	0	0
EM1_Wa12	2018-05-10	wild animal	badger	2354	B1	B1	SAMN11246650	0	0	0	0	0	0	0	0	0	0	0	0	0	0	0	0
EM1_Wa13	2018-05-10	wild animal	fox	136	B2	B2	SAMN11246651	0	0	0	0	0	0	0	0	0	0	0	0	0	0	0	0
EM1_Wa14	2018-05-10	wild animal	fox	5177*	B1	B1	SAMN11246652	0	0	0	0	0	0	0	0	0	0	0	0	0	0	0	0
EM1_Wa15	2018-05-10	wild animal	fallow deer	Novel	B1	B1	SAMN11246653	0	0	0	0	0	0	0	0	0	0	0	0	0	0	0	0
EM1_Wa16	2018-05-10	wild animal	fallow deer	392	B1	B1	SAMN11246654	0	0	0	0	0	0	0	0	0	0	0	0	0	0	0	0
EM1_Wa17	2018-05-10	wild animal	carrion crow	4392	B1	B1	SAMN11246655	0	0	0	0	0	0	0	0	0	0	0	0	0	0	0	0
EM1_Wa18	2018-05-10	wild animal	magpie	847	B1	B1	SAMN11246656	1	0	1	1	0	0	0	0	0	1	1	1	0	1	1	6
EM1_Wa19	2018-05-10	wild animal	magpie	4198	B1	B1	SAMN11246657	0	0	0	0	0	0	0	0	0	0	0	0	0	0	0	0
EM1_Wa20	2018-05-10	wild animal	fallow deer	196	B1	B1	SAMN11246658	0	0	0	0	0	0	0	0	0	0	0	0	0	0	0	0
EM1_Wa21	2018-05-10	wild animal	turtledove	2521	B1	B1	SAMN11246659	0	0	0	0	0	0	0	0	0	0	0	0	0	0	0	0
EM1_Wa22	2018-05-10	wild animal	turtledove	20	B1	B1	SAMN11246660	0	0	0	0	0	0	0	0	0	0	0	0	0	0	0	0
EM1_Wa23	2018-05-10	wild animal	stork	648	F	D	SAMN11246661	1	0	0	0	0	0	0	1	0	1	1	1	0	0	1	5
EM1_Wa24	2018-05-10	wild animal	magpie	5825	B2	B2	SAMN11246662	0	0	0	0	0	0	0	0	0	0	0	0	0	0	0	0
EM1_Wa25	2018-05-10	wild animal	pheasant	155	B1	B1	SAMN11246663	1	1	0	0	0	1	0	0	0	1	1	1	0	0	1	6

## Sheet: TableS3-genetic AMR profile
Strain	Collection data	Source	Sample	ST	Phylogroup (quadruplex PCR)	Phylogroup (in silico)	Accession number	aac3-IId	aac3-IIa	aac3-IV	aadA1	aadA2	aadA2b	aadA5	acrA	acrB	AmpC_promoter	ant2Ia	blaCMY_2	blaCTX_M1	blaCTX_M15	blaCTX_M55	blaSHV_73	blaTEM-1A	blaTEM-1B	blaTEM-1C	blaTEM-1D	blaTEM-214	blaTEM-220	catA1	catA2	cmlA1	dfrA1	dfrA12	dfrA14	dfrA17	dfrA7	gyrA	mcr1	mdfA	parC	parE	pmrB	qnrB19	qnrS1	strA	strB	sul1	sul2
EM1_Da1	2016-11-15	dairy	milk	1510	A	A	SAMN11246364	0	0	0	0	0	0	0	1	1	0	0	0	0	0	0	0	0	0	0	0	0	0	0	0	0	0	0	0	0	0	0	0	1	0	0	0	0	0	0	0	0	0
EM1_Da2	2016-11-15	dairy	in-line milk filter	Novel	B1	B1	SAMN11246365	0	0	0	0	0	0	0	1	1	0	0	0	0	0	0	0	0	0	0	0	0	0	0	0	0	0	0	0	0	0	0	0	1	0	0	0	0	0	0	0	0	0
EM1_Da3	2016-11-15	dairy	in-line milk filter	Novel*	E	D	SAMN11246366	0	0	0	0	0	0	0	1	1	0	0	0	0	0	0	0	0	0	0	0	0	0	0	0	0	0	0	0	0	0	0	0	1	0	0	0	0	0	0	0	0	0
EM1_Da4	2016-11-15	dairy	in-line milk filter	398	A	A	SAMN11246367	0	0	0	0	0	0	0	1	1	0	0	0	0	0	0	0	0	0	0	0	0	0	0	0	0	0	0	0	0	0	0	0	1	0	0	0	0	0	0	0	0	0
EM1_Da5	2016-11-15	dairy	feces	Novel*	C	A	SAMN11246368	0	0	0	1	0	0	0	1	1	0	0	0	0	0	0	0	0	0	0	0	0	0	0	0	0	0	0	0	0	0	0	0	1	0	0	0	0	0	0	0	1	0
EM1_Da6	2010-11-01	dairy	milk	10	C	A	SAMN11246369	0	0	0	0	0	0	0	1	1	0	0	0	0	0	0	0	0	0	0	0	0	0	0	0	0	0	0	0	0	0	0	0	1	0	0	0	0	0	0	0	0	0
EM1_Da7	2016-11-15	dairy	in-line milk filter	Novel*	B2	B2	SAMN11246370	0	0	0	0	0	0	0	1	1	0	0	0	0	0	0	0	0	0	0	0	0	0	0	0	0	0	0	0	0	0	0	0	1	0	0	0	0	0	0	0	0	0
EM1_Da8	2016-11-15	dairy	milk	10	C	A	SAMN11246371	0	0	0	0	0	0	0	1	1	0	0	0	0	0	0	0	0	0	0	0	0	0	0	0	0	0	0	0	0	0	0	0	1	0	0	0	0	0	0	0	0	0
EM1_Da9	2016-11-15	dairy	milk	583	B2	B2	SAMN11246372	0	0	0	0	0	0	0	1	1	0	0	0	0	0	0	0	0	0	0	0	0	0	0	0	0	0	0	0	0	0	0	0	1	0	0	0	0	0	0	0	0	0
EM1_Da10	2016-11-15	dairy	milk	1510	A	A	SAMN11246373	0	0	0	0	0	0	0	1	1	0	0	0	0	0	0	0	0	0	0	0	0	0	0	0	0	0	0	0	0	0	0	0	1	0	0	0	0	0	0	0	0	0
EM1_Da11	2017-01-19	dairy	intestine	1303	A	A	SAMN11246374	0	0	0	1	0	1	0	1	1	0	0	0	1	0	0	0	0	1	0	0	0	0	0	0	0	1	0	1	0	0	0	0	1	0	0	0	0	1	0	1	1	1
EM1_Da12	2017-01-19	dairy	intestine	58	B1	B1	SAMN11246375	0	0	0	0	0	0	0	1	1	0	0	0	0	0	0	0	0	0	0	0	0	0	0	0	0	0	0	0	0	0	0	0	1	0	0	0	0	0	0	0	0	0
EM1_Da13	2010-11-01	dairy	feces	155	B1	B1	SAMN11246376	0	0	0	0	0	0	0	1	1	0	0	0	0	1	0	0	0	1	0	0	0	0	0	0	0	0	0	1	0	0	0	1	1	0	0	0	0	1	1	1	0	1
EM1_Da14	2017-01-27	dairy	feces	155	B1	B1	SAMN11246377	0	0	0	1	0	1	0	1	1	0	0	0	0	0	0	1	0	1	0	0	0	0	0	0	1	0	0	1	0	0	1	0	1	0	0	0	0	0	1	1	0	1
EM1_Da15	2017-01-27	dairy	feces	155	B1	B1	SAMN11246378	0	0	0	1	0	1	0	1	1	0	0	0	0	0	0	1	0	1	0	0	0	0	0	0	1	0	0	1	0	0	1	0	1	0	0	0	0	0	1	1	0	1
EM1_Da16	2017-01-27	dairy	feces	69	D	D	SAMN11246379	0	0	0	0	0	0	0	1	1	0	0	0	0	0	0	0	0	0	0	0	0	0	0	0	0	0	0	0	0	0	0	0	1	0	0	0	0	0	0	0	0	0
EM1_Da17	2017-02-10	dairy	feces	1510	A	A	SAMN11246380	0	0	0	0	0	0	0	1	1	0	0	0	0	0	0	0	0	0	0	0	0	0	0	0	0	0	0	0	0	0	0	0	1	0	0	0	0	0	0	0	0	0
EM1_Da18	2017-02-10	dairy	feces	278	B1	B1	SAMN11246381	0	0	0	0	0	0	0	1	1	0	0	0	0	0	0	0	0	0	0	0	0	0	0	0	0	0	0	0	0	0	0	0	1	0	0	0	0	0	0	0	0	0
EM1_Da19	2017-02-10	dairy	feces	1091	C	A	SAMN11246382	0	0	0	0	0	0	0	1	1	0	0	0	0	0	0	0	0	0	0	0	0	0	0	0	0	0	0	0	0	0	0	0	1	0	0	0	0	0	0	0	0	0
EM1_Da20	2017-02-10	dairy	feces	278	B1	B1	SAMN11246383	0	0	0	0	0	0	0	1	1	0	0	0	0	0	0	0	0	0	0	0	0	0	0	0	0	0	0	0	0	0	0	0	1	0	0	0	0	0	0	0	0	0
EM1_Da21	2017-02-10	dairy	milk	731	A	A	SAMN11246384	0	0	0	0	0	0	0	1	1	0	0	0	0	0	0	0	0	0	0	0	0	0	0	0	0	0	0	0	0	0	0	0	1	0	0	0	0	0	0	0	0	0
EM1_Da22	2017-03-11	dairy	intestine	10	A	A	SAMN11246385	0	1	0	1	0	1	0	1	1	0	0	0	0	0	0	0	1	0	0	0	0	0	1	0	1	1	0	0	0	0	1	0	1	1	0	0	0	0	1	1	1	1
EM1_Da23	2017-03-11	dairy	milk	2328	B1	B1	SAMN11246386	0	0	0	0	0	0	0	1	1	0	0	0	0	0	0	0	0	0	0	0	0	0	0	0	0	0	0	0	0	0	0	0	1	0	0	0	0	0	0	0	0	0
EM1_Da24	2017-04-06	dairy	caciotta cheese	216	A	A	SAMN11246387	0	0	0	0	0	0	0	1	1	0	0	0	0	0	0	0	0	0	0	0	0	0	0	0	0	0	0	0	0	0	0	0	1	0	0	0	0	0	0	0	0	0
EM1_Da25	2017-04-06	dairy	milk	1125	B1	B1	SAMN11246388	0	0	0	0	0	0	0	1	1	0	0	0	0	0	0	0	0	0	0	0	0	0	0	0	0	0	0	0	0	0	0	0	1	0	0	0	0	0	0	0	0	0
EM1_Be1	2017-01-19	beef	feces	297	B1	B1	SAMN11246389	0	1	0	1	0	0	0	1	1	0	0	0	0	0	0	0	1	0	0	0	0	0	0	0	0	1	0	0	0	0	1	0	1	1	0	0	0	0	1	1	1	0
EM1_Be2	2017-01-19	beef	minced meat	10	C	A	SAMN11246390	0	0	0	0	0	0	0	1	1	0	0	0	0	0	0	0	0	1	0	0	0	0	1	0	0	0	0	0	0	0	0	0	1	0	0	0	0	0	1	1	0	1
EM1_Be3	2017-01-19	beef	muscle	392	B1	B1	SAMN11246391	0	0	0	0	0	0	0	1	1	0	0	0	0	0	0	0	0	0	0	0	0	0	0	0	0	0	0	0	0	0	0	0	1	0	0	0	0	0	0	0	0	0
EM1_Be4	2017-01-21	beef	skin sponge	847	B1	B1	SAMN11246392	0	0	0	0	0	0	0	1	1	0	0	0	0	0	0	0	0	0	0	0	0	0	0	0	0	0	0	0	0	0	0	0	1	0	0	0	0	0	0	0	0	0
EM1_Be5	2017-01-21	beef	skin sponge	847	B1	B1	SAMN11246393	0	0	0	0	0	0	0	1	1	0	0	0	0	0	0	0	0	0	0	0	0	0	0	0	0	0	0	0	0	0	0	0	1	0	0	0	0	0	0	0	0	0
EM1_Be6	2017-01-21	beef	skin sponge	847	B1	B1	SAMN11246394	0	0	0	0	0	0	0	1	1	0	0	0	0	0	0	0	0	0	0	0	0	0	0	0	0	0	0	0	0	0	0	0	1	0	0	0	0	0	0	0	0	0
EM1_Be7	2017-01-21	beef	skin sponge	6345	B1	B1	SAMN11246395	0	0	0	0	0	0	0	1	1	0	0	0	0	0	0	0	0	1	0	0	0	0	0	0	0	0	0	0	0	0	0	0	1	0	0	0	0	0	1	1	0	1
EM1_Be8	2017-01-21	beef	skin sponge	847	B1	B1	SAMN11246396	0	0	0	0	0	0	0	1	1	0	0	0	0	0	0	0	0	0	0	0	0	0	0	0	0	0	0	0	0	0	0	0	1	0	0	0	0	0	0	0	0	0
EM1_Be9	2017-01-21	beef	skin sponge	847	B1	B1	SAMN11246397	0	0	0	0	0	0	0	1	1	0	0	0	0	0	0	0	0	0	0	0	0	0	0	0	0	0	0	0	0	0	0	0	1	0	0	0	0	0	0	0	0	0
EM1_Be10	2017-01-21	beef	skin sponge	847	B1	B1	SAMN11246398	0	0	0	0	0	0	0	1	1	0	0	0	0	0	0	0	0	0	0	0	0	0	0	0	0	0	0	0	0	0	0	0	1	0	0	0	0	0	0	0	0	0
EM1_Be11	2017-01-21	beef	skin sponge	847	B1	B1	SAMN11246399	0	0	0	0	0	0	0	1	1	0	0	0	0	0	0	0	0	0	0	0	0	0	0	0	0	0	0	0	0	0	0	0	1	0	0	0	0	0	0	0	0	0
EM1_Be12	2017-01-21	beef	skin sponge	847	B1	B1	SAMN11246400	0	0	0	0	0	0	0	1	1	0	0	0	0	0	0	0	0	0	0	0	0	0	0	0	0	0	0	0	0	0	0	0	1	0	0	0	0	0	0	0	0	0
EM1_Be13	2017-03-11	beef	feces	2178	B1	B1	SAMN11246401	0	0	0	0	0	0	0	1	1	0	0	0	0	0	0	0	0	0	0	0	0	0	0	0	0	0	0	0	0	0	0	0	1	0	0	0	0	0	0	0	0	0
EM1_Be14	2017-04-11	beef	skin sponge	906	B1	B1	SAMN11246402	0	0	0	0	0	0	0	1	1	0	0	0	0	0	0	0	0	0	0	0	0	0	0	0	0	0	0	0	0	0	0	0	1	0	0	0	0	0	0	0	0	0
EM1_Be15	2017-04-11	beef	skin sponge	906	B1	B1	SAMN11246403	0	0	0	0	0	0	0	1	1	0	0	0	0	0	0	0	0	0	0	0	0	0	0	0	0	0	0	0	0	0	0	0	1	0	0	0	0	0	0	0	0	0
EM1_Be16	2017-04-11	beef	skin sponge	2280	B1	B1	SAMN11246404	0	0	0	0	0	0	0	1	1	0	0	0	0	0	0	0	0	0	0	0	0	0	0	0	0	0	0	0	0	0	0	0	1	0	0	0	0	0	0	0	0	0
EM1_Be17	2017-04-29	beef	skin sponge	187	B1	B1	SAMN11246405	0	0	0	0	0	0	0	1	1	0	0	0	0	0	0	0	0	0	0	0	0	0	0	0	0	0	0	0	0	0	0	0	1	0	0	0	0	0	1	1	0	0
EM1_Be18	2017-04-29	beef	skin sponge	1665	B1	B1	SAMN11246406	0	0	0	0	0	0	0	1	1	1	0	0	0	0	0	0	0	0	0	0	0	0	0	0	0	0	0	0	0	0	0	0	1	0	0	0	0	0	0	0	0	0
EM1_Be19	2017-04-29	beef	skin sponge	58	B1	B1	SAMN11246407	0	0	0	0	0	0	0	1	1	0	0	0	0	0	0	0	0	0	0	0	0	0	0	0	0	0	0	0	0	0	0	0	1	0	0	0	0	0	0	0	0	0
EM1_Be21	2017-04-29	beef	skin sponge	154	B1	B1	SAMN11246409	0	0	0	0	0	0	0	1	1	0	0	0	0	0	0	0	0	0	0	0	0	0	0	0	0	0	0	0	0	0	0	0	1	0	0	0	0	0	0	0	0	0
EM1_Be22	2017-04-29	beef	skin sponge	101	B1	B1	SAMN11246410	0	0	0	0	0	0	0	1	1	0	0	0	0	0	0	0	0	0	0	0	0	0	0	0	0	0	0	0	0	0	0	0	1	0	0	0	0	0	0	0	0	0
EM1_Be23	2017-04-29	beef	skin sponge	1463	B1	B1	SAMN11246411	0	0	0	0	0	0	0	1	1	0	0	0	0	0	0	0	0	0	0	0	0	0	0	0	0	0	0	0	0	0	0	0	1	0	0	0	0	0	0	0	0	0
EM1_Be24	2017-04-29	beef	skin sponge	58	B1	B1	SAMN11246412	0	0	0	1	0	0	0	1	1	0	1	0	0	0	0	0	0	0	0	0	0	0	0	0	0	0	0	0	0	0	0	0	1	0	0	0	0	0	0	0	1	1
EM1_Be25	2017-04-29	beef	skin sponge	1665	D	D	SAMN11246413	0	0	0	0	0	0	0	1	1	1	0	0	0	0	0	0	0	0	0	0	0	0	0	0	0	0	0	0	0	0	0	0	1	0	0	0	0	0	0	0	0	0
EM1_Wb1	2017-02-02	wild boar	diaphragm	3553	B2	B2	SAMN11246414	0	0	0	0	0	0	0	1	1	0	0	0	0	0	0	0	0	0	0	0	0	0	0	0	0	0	0	0	0	0	0	0	1	0	0	0	0	0	0	0	0	0
EM1_Wb3	2017-02-02	wild boar	diaphragm	141	B2	B2	SAMN11246416	0	0	0	0	0	0	0	1	1	0	0	0	0	0	0	0	0	0	0	0	0	0	0	0	0	0	0	0	0	0	0	0	1	0	0	0	0	0	0	0	0	0
EM1_Wb4	2017-02-02	wild boar	diaphragm	Novel*	E	D	SAMN11246417	0	0	0	0	0	0	0	1	1	0	0	0	0	0	0	0	0	0	0	0	0	0	0	0	0	0	0	0	0	0	0	0	1	0	0	0	0	0	0	0	0	0
EM1_Wb5	2017-02-02	wild boar	diaphragm	4623	B1	B1	SAMN11246418	0	0	0	0	0	0	0	1	1	0	0	0	0	0	0	0	0	0	0	0	0	0	0	0	0	0	0	0	0	0	0	0	1	0	0	0	0	0	0	0	0	0
EM1_Wb6	2017-02-02	wild boar	diaphragm	69*	E	D	SAMN11246419	0	0	0	0	0	0	0	1	1	0	0	0	0	0	0	0	0	0	0	0	0	0	0	0	0	0	0	0	0	0	0	0	1	0	0	0	0	0	0	0	0	0
EM1_Wb7	2017-02-02	wild boar	diaphragm	5913	E	D	SAMN11246420	0	0	0	0	0	0	0	1	1	0	0	0	0	0	0	0	0	0	0	0	0	0	0	0	0	0	0	0	0	0	0	0	1	0	0	0	0	0	0	0	0	0
EM1_Wb8	2017-02-02	wild boar	diaphragm	69*	E	D	SAMN11246421	0	0	0	0	0	0	0	1	1	0	0	0	0	0	0	0	0	0	0	0	0	0	0	0	0	0	0	0	0	0	0	0	1	0	0	0	0	0	0	0	0	0
EM1_Wb9	2017-02-02	wild boar	diaphragm	681	B2	B2	SAMN11246422	0	0	0	0	0	0	0	1	1	0	0	0	0	0	0	0	0	0	0	0	0	0	0	0	0	0	0	0	0	0	0	0	1	0	0	0	0	0	0	0	0	0
EM1_Wb10	2017-02-04	wild boar	diaphragm	680	B2	B2	SAMN11246423	0	0	0	0	0	0	0	1	1	0	0	0	0	0	0	0	0	0	0	0	0	0	0	0	0	0	0	0	0	0	0	0	1	0	0	0	0	0	0	0	0	0
EM1_Wb11	2017-02-04	wild boar	diaphragm	13	B1	B1	SAMN11246424	0	0	0	0	0	0	0	1	1	0	0	0	0	0	0	0	0	0	0	0	0	0	0	0	0	0	0	0	0	0	0	0	1	0	0	0	0	0	0	0	0	0
EM1_Wb12	2017-02-04	wild boar	diaphragm	201	unknown	B1	SAMN11246425	0	0	0	0	0	0	0	1	1	0	0	0	0	0	0	0	0	0	0	0	0	0	0	0	0	0	0	0	0	0	0	0	1	0	0	0	0	0	0	0	0	0
EM1_Wb13	2017-02-04	wild boar	diaphragm	5597	E	D	SAMN11246426	0	0	0	0	0	0	0	1	1	0	0	0	0	0	0	0	0	0	0	0	0	0	0	0	0	0	0	0	0	0	0	0	1	0	0	0	0	0	0	0	0	0
EM1_Wb14	2017-02-04	wild boar	diaphragm	973	E	D	SAMN11246427	0	0	0	0	0	0	0	1	1	0	0	0	0	0	0	0	0	0	0	0	0	0	0	0	0	0	0	0	0	0	0	0	1	0	0	0	0	0	0	0	0	0
EM1_Wb15	2017-02-15	wild boar	diaphragm	134*	B2	B2	SAMN11246428	0	0	0	0	0	0	0	1	1	0	0	0	0	0	0	0	0	0	0	0	0	0	0	0	0	0	0	0	0	0	0	0	1	0	0	0	0	0	0	0	0	0
EM1_Wb16	2017-02-15	wild boar	diaphragm	2522	B1	B1	SAMN11246429	0	0	0	0	0	0	0	1	1	0	0	0	0	0	0	0	0	0	0	0	0	0	0	0	0	0	0	0	0	0	0	0	1	0	0	0	0	0	0	0	0	0
EM1_Wb17	2017-02-15	wild boar	diaphragm	1170	B2	B2	SAMN11246430	0	0	0	0	0	0	0	1	1	0	0	0	0	0	0	0	0	0	0	0	0	0	0	0	0	0	0	0	0	0	0	0	1	0	0	0	0	0	0	0	0	0
EM1_Wb18	2017-02-15	wild boar	diaphragm	5597	E	D	SAMN11246431	0	0	0	0	0	0	0	1	1	0	0	0	0	0	0	0	0	0	0	0	0	0	0	0	0	0	0	0	0	0	0	0	1	0	0	0	0	0	0	0	0	0
EM1_Wb19	2017-02-15	wild boar	diaphragm	4541	E	D	SAMN11246432	0	0	0	0	0	0	0	1	1	0	0	0	0	0	0	0	0	0	0	0	0	0	0	0	0	0	0	0	0	0	0	0	1	0	1	0	0	0	0	0	0	0
EM1_Wb20	2017-02-15	wild boar	diaphragm	Novel*	E	D	SAMN11246433	0	0	0	0	0	0	0	1	1	0	0	0	0	0	0	0	0	0	0	0	0	0	0	0	0	0	0	0	0	0	0	0	1	0	0	0	0	0	0	0	0	0
EM1_Wb21	2017-02-15	wild boar	diaphragm	117	E	D	SAMN11246434	0	0	0	0	0	0	0	1	1	0	0	0	0	0	0	0	0	0	0	0	0	0	0	0	0	0	0	0	0	0	0	0	1	0	0	0	0	0	0	0	0	0
EM1_Wb22	2017-02-15	wild boar	diaphragm	Novel	E	D	SAMN11246435	0	0	0	0	0	0	0	1	1	0	0	0	0	0	0	0	0	0	0	0	0	0	0	0	0	0	0	0	0	0	0	0	1	0	0	0	0	0	0	0	0	0
EM1_Wb23	2017-02-15	wild boar	diaphragm	162	unknown	B1	SAMN11246436	0	0	0	1	0	0	0	1	1	0	0	0	0	0	0	0	0	1	0	0	0	0	0	0	0	1	0	0	0	0	1	0	1	1	0	0	0	0	0	0	0	0
EM1_Ve1	2017-02-09	vegetable	spinach (IV gamma distribution)	2280	B1	B1	SAMN11246439	0	0	0	0	0	0	0	1	1	0	0	0	0	0	0	0	0	0	0	0	0	0	0	0	0	0	0	0	0	0	0	0	1	0	0	0	0	0	0	0	0	0
EM1_Ve2	2017-02-09	vegetable	celery	708	B1	B1	SAMN11246440	0	0	0	0	0	0	0	1	1	0	0	0	0	0	0	0	0	0	0	0	0	0	0	0	0	0	0	0	0	0	0	0	1	0	0	0	0	0	0	0	0	0
EM1_Ve3	2017-04-11	vegetable	rosemary (IV gamma distribution)	1508	E	D	SAMN11246441	0	0	0	0	0	0	0	1	1	0	0	0	0	0	0	0	0	0	0	0	0	0	0	0	0	0	0	0	0	0	0	0	1	0	0	0	0	0	0	0	0	0
EM1_Ve4	2017-04-11	vegetable	arthicoke	2313	B1	B1	SAMN11246442	0	0	0	0	0	0	0	1	1	0	0	0	0	0	0	0	0	0	0	0	0	0	0	0	0	0	0	0	0	0	0	0	1	0	0	0	0	0	0	0	0	0
EM1_Ve5	2017-04-20	vegetable	arugula (IV gamma distribution)	1819	unknown	B2	SAMN11246443	0	0	0	0	0	0	0	1	1	0	0	0	0	0	0	0	0	0	0	0	0	0	0	0	0	0	0	0	0	0	0	0	1	0	0	0	0	0	0	0	0	0
EM1_Ve6	2017-04-27	vegetable	artichoke	191	A	A	SAMN11246444	0	0	0	0	0	0	0	1	1	0	0	0	0	0	0	0	0	0	0	0	0	0	0	0	0	0	0	0	0	0	0	0	1	0	0	0	0	0	0	0	0	0
EM1_Ve7	2017-06-07	vegetable	spinach	2005	B1	B1	SAMN11246445	0	0	0	0	0	0	0	1	1	0	0	0	0	0	0	0	0	0	0	0	0	0	0	0	0	0	0	0	0	0	0	0	1	0	0	0	0	0	0	0	0	0
EM1_Ve8	2017-06-07	vegetable	parsley	2161	B1	B1	SAMN11246446	0	0	0	0	0	0	0	1	1	0	0	0	0	0	0	0	0	0	0	0	0	0	0	0	0	0	0	0	0	0	0	0	1	0	0	0	0	0	0	0	0	0
EM1_Ve9	2017-06-22	vegetable	celery	602	B1	B1	SAMN11246447	0	0	0	0	0	0	0	1	1	0	0	0	0	0	0	0	0	0	0	0	0	0	0	0	0	0	0	0	0	0	0	0	1	0	0	0	0	0	0	0	0	0
EM1_Ve10	2017-06-21	vegetable	gentile salad	348	B1	B1	SAMN11246448	0	0	0	0	0	0	0	1	1	0	0	0	0	0	0	0	0	0	0	0	0	0	0	0	0	0	0	0	0	0	0	0	1	0	0	0	0	0	0	0	0	0
EM1_Ve11	2017-06-21	vegetable	salad "roman"	3601	B2	B2	SAMN11246449	0	0	0	0	0	0	0	1	1	0	0	0	0	0	0	0	0	0	0	0	0	0	0	0	0	0	0	0	0	0	0	0	1	0	0	0	0	0	0	0	0	0
EM1_Ve12	2017-06-21	vegetable	spinach	5296	B1	B1	SAMN11246450	0	0	0	0	0	0	0	1	1	0	0	0	0	0	0	0	0	0	0	0	0	0	0	0	0	0	0	0	0	0	0	0	1	0	0	0	0	0	0	0	0	0
EM1_Ve13	2017-06-22	vegetable	arugula (IV gamma distribution)	278*	B1	B1	SAMN11246451	0	0	0	0	0	0	0	1	1	0	0	0	0	0	0	0	0	0	0	0	0	0	0	0	0	0	0	0	0	0	0	0	1	0	0	0	0	0	0	0	0	0
EM1_Ve14	2017-06-22	vegetable	parsley	13	B1	B1	SAMN11246452	0	0	0	0	0	0	0	1	1	0	0	0	0	0	0	0	0	0	0	0	0	0	0	0	0	0	0	0	0	0	0	0	1	0	0	0	0	0	0	0	0	0
EM1_Ve15	2017-06-30	vegetable	celery	10	C	A	SAMN11246453	0	0	0	0	0	0	0	1	1	0	0	0	0	0	0	0	0	0	0	0	0	0	0	0	0	0	0	0	0	0	0	0	1	0	0	0	0	0	0	0	0	0
EM1_Ve17	2017-07-13	vegetable	rosemary (IV gamma distribution)	56	B1	B1	SAMN11246455	0	0	0	0	0	0	0	1	1	0	0	0	0	0	0	0	0	0	0	0	0	0	0	0	0	0	0	0	0	0	0	0	1	0	0	0	0	0	0	0	0	0
EM1_Ve18	2017-07-20	vegetable	rosemary (IV gamma distribution)	40	B1	B1	SAMN11246456	0	0	0	0	0	0	0	1	1	0	0	0	0	0	0	0	0	0	0	0	0	0	0	0	0	0	0	0	0	0	0	0	1	0	0	0	0	0	0	0	0	0
EM1_Ve19	2017-07-20	vegetable	salad "roman"	164	B1	B1	SAMN11246457	0	0	0	0	0	0	0	1	1	0	0	0	0	0	0	0	0	0	0	0	0	0	0	0	0	0	0	0	0	0	0	0	1	0	0	0	0	0	0	0	0	0
EM1_Ve20	2017-07-20	vegetable	arugula (IV gamma distribution)	3574	B1	B1	SAMN11246458	0	0	0	0	0	0	0	1	1	0	0	0	0	0	0	0	0	0	0	0	0	0	0	0	0	0	0	0	0	0	0	0	1	0	0	0	0	0	0	0	0	0
EM1_Ve21	2017-09-06	vegetable	rosemary (IV gamma distribution)	48	C	A	SAMN11246459	0	0	0	0	0	0	0	1	1	0	0	0	0	0	0	0	0	0	0	0	0	0	0	0	0	0	0	0	0	0	0	0	1	0	0	0	0	0	0	0	0	0
EM1_Ve22	2017-10-13	vegetable	spinach	6223	C	A	SAMN11246460	0	0	0	0	0	0	0	1	1	0	0	0	0	0	0	0	0	0	0	0	0	0	0	0	0	0	0	0	0	0	0	0	1	0	0	0	0	0	0	0	0	0
EM1_Ve23	2018-04-12	vegetable	spinach (IV gamma distribution)	34	C	A	SAMN11246461	0	0	0	0	0	0	0	1	1	0	0	0	0	0	0	0	0	1	0	0	0	0	0	0	0	0	0	0	0	0	0	0	1	0	0	0	0	0	1	1	0	0
EM1_Ve24	2018-04-12	vegetable	parsley	88	C	A	SAMN11246462	0	0	0	0	0	0	0	1	1	0	0	0	0	0	0	0	0	0	0	0	0	0	0	0	0	0	0	0	0	0	0	0	1	0	0	0	0	0	1	0	0	1
EM1_Ve25	2017-10-13	vegetable	rosemary (IV gamma distribution)	48*	C	A	SAMN11246463	0	0	0	0	0	0	0	1	1	0	0	0	0	0	0	0	0	0	0	0	0	0	0	0	0	0	0	0	0	0	0	0	1	0	0	0	0	0	0	0	0	0
EM1_Fs1	2017-02-09	fishery	Salmo trutta	540	A	A	SAMN11246464	0	0	0	0	1	0	0	1	1	0	0	0	0	0	0	0	0	0	0	0	0	0	0	0	0	0	1	0	0	0	0	0	1	0	0	0	0	0	0	0	1	0
EM1_Fs2	2017-02-09	fishery	Salmo trutta	446	B1	B1	SAMN11246465	0	0	0	0	0	0	0	1	1	0	0	0	0	0	0	0	0	0	0	0	0	0	0	0	0	0	0	0	0	0	0	0	1	0	0	0	0	0	1	1	0	1
EM1_Fs3	2017-02-09	fishery	Dicentrarchus labrax	88	C	A	SAMN11246466	0	0	0	0	0	0	0	1	1	0	0	0	0	0	0	0	0	0	1	0	0	0	0	0	0	0	0	0	0	0	0	0	1	0	0	0	0	0	0	0	0	0
EM1_Fs4	2017-04-20	fishery	Salmo salar	216	A	A	SAMN11246467	0	0	0	0	0	0	0	1	1	0	0	0	0	0	0	0	0	0	0	0	0	0	0	0	0	0	0	0	0	0	0	0	1	0	0	0	0	0	0	0	0	0
EM1_Fs5	2017-04-20	fishery	Engraulis encrasicolus	2073	B1	B1	SAMN11246468	0	0	0	0	0	0	0	1	1	0	0	0	0	0	0	0	0	0	0	0	0	0	0	0	0	0	0	0	0	0	0	0	1	0	0	0	0	0	0	0	0	0
EM1_Fs6	2017-04-20	fishery	Sardina pilchardus	34	C	A	SAMN11246469	0	0	0	1	0	0	0	1	1	0	0	0	0	0	0	0	0	0	0	0	0	0	0	0	0	0	0	0	0	0	0	0	1	0	0	0	0	0	0	0	0	0
EM1_Fs7	2017-04-20	fishery	Dicentrarchus labrax	399	A	A	SAMN11246470	0	0	0	0	0	0	0	1	1	0	0	0	0	0	0	0	0	0	0	0	0	0	0	0	0	0	0	0	0	0	0	0	1	0	0	0	0	0	0	0	0	0
EM1_Fs8	2018-04-27	fishery	Salmo salar	399	A	A	SAMN11246471	0	0	0	0	0	0	0	1	1	0	0	0	0	0	0	0	0	0	0	0	0	0	0	0	0	0	0	0	0	0	0	0	1	0	0	0	0	0	0	0	0	0
EM1_Fs9	2017-06-21	fishery	Sardina pilchardus	635	A	A	SAMN11246472	0	0	0	0	0	0	0	1	1	0	0	0	0	0	0	0	0	0	0	0	0	0	0	0	0	0	0	0	0	0	0	0	1	0	0	0	0	0	0	0	0	0
EM1_Fs10	2017-06-21	fishery	Engraulis encrasicolus	216	A	A	SAMN11246473	0	0	0	0	0	0	0	1	1	0	0	0	0	0	0	0	0	0	0	0	0	0	0	0	0	0	0	0	0	0	0	0	1	0	0	0	0	0	0	0	0	0
EM1_Fs11	2017-06-21	fishery	Trachurus Trachurus	1140	E	D	SAMN11246474	0	0	0	0	0	0	0	1	1	0	0	0	0	0	0	0	0	0	0	0	0	0	0	0	0	0	0	0	0	0	0	0	1	0	0	0	0	0	0	0	0	0
EM1_Fs12	2017-06-21	fishery	Salmo salar	635	A	A	SAMN11246475	0	0	0	0	0	0	0	1	1	0	0	0	0	0	0	0	0	0	0	0	0	0	0	0	0	0	0	0	0	0	0	0	1	0	0	0	0	0	0	0	0	0
EM1_Fs13	2017-06-22	fishery	Mullus surmuletus	1137	C	A	SAMN11246476	0	0	0	0	0	0	0	1	1	0	0	0	0	0	0	0	0	0	0	0	0	0	0	0	0	0	0	0	0	0	0	0	1	0	0	0	0	0	0	0	0	0
EM1_Fs14	2017-06-22	fishery	Sardina pilchardus	1137	C	A	SAMN11246477	0	0	0	0	0	0	0	1	1	0	0	0	0	0	0	0	0	0	0	0	0	0	0	0	0	0	0	0	0	0	0	0	1	0	0	0	0	0	0	0	0	0
EM1_Fs15	2017-06-29	fishery	Sparus aurata	132	E	D	SAMN11246478	0	0	0	0	0	0	0	1	1	0	0	0	0	0	0	0	0	0	0	0	0	0	0	0	0	0	0	0	0	0	0	0	1	0	0	0	0	0	0	0	0	0
EM1_Fs16	2017-06-29	fishery	Sarpa salpa	216	A	A	SAMN11246479	0	0	0	0	0	0	0	1	1	0	0	0	0	0	0	0	0	0	0	0	0	0	0	0	0	0	0	0	0	0	0	0	1	0	0	0	0	0	0	0	0	0
EM1_Fs17	2017-07-13	fishery	Platichthys flesus	216	A	A	SAMN11246480	0	0	0	0	0	0	0	1	1	0	0	0	0	0	0	0	0	0	0	0	0	0	0	0	0	0	0	0	0	0	0	0	1	0	0	0	0	0	0	0	0	0
EM1_Fs18	2017-07-13	fishery	Sparus aurata	212	B1	B1	SAMN11246481	0	0	0	0	0	0	0	1	1	0	0	0	0	0	0	0	0	0	0	0	0	0	0	0	0	0	0	0	0	0	0	0	1	0	0	0	0	0	0	0	0	0
EM1_Fs19	2017-09-06	fishery	Trisopterus capelanus	973	E	D	SAMN11246482	0	0	0	0	0	0	0	1	1	0	0	0	0	0	0	0	0	0	0	0	0	0	0	0	0	0	0	0	0	0	0	0	1	0	0	0	0	0	0	0	0	0
EM1_Fs20	2018-04-05	fishery	Engraulis encrasicolus	1408	A	A	SAMN11246483	0	0	0	0	0	0	0	1	1	0	0	0	0	0	0	0	0	0	0	0	0	0	0	0	0	0	0	0	0	0	0	0	1	0	0	0	0	0	0	0	0	0
EM1_Fs22	2017-09-20	fishery	Salmo trutta	3910	B2	B2	SAMN11246485	0	0	0	0	0	0	0	1	1	0	0	0	0	0	0	0	0	0	0	0	0	0	0	0	0	0	0	0	0	0	0	0	1	0	1	0	0	0	0	0	0	0
EM1_Fs23	2017-09-20	fishery	Engraulis encrasicolus	Novel	B1	B1	SAMN11246486	0	0	0	0	0	0	0	1	1	0	0	0	0	0	0	0	0	0	0	0	0	0	0	0	0	0	0	0	0	0	0	0	1	0	0	0	0	0	0	0	0	0
EM1_Fs24	2018-05-11	fishery	Sardina pilchardus	Novel	B2	B2	SAMN11246487	0	0	0	0	0	0	0	1	1	0	0	0	0	0	0	0	0	0	0	0	0	0	0	0	0	0	0	0	0	0	0	0	1	0	0	0	0	0	0	0	0	0
EM1_Fs25	2018-05-11	fishery	Gobius paganellus	783	C	A	SAMN11246488	0	1	0	0	0	0	0	1	1	0	0	0	0	0	0	0	0	0	0	1	0	0	0	0	0	1	0	0	0	0	0	0	1	0	0	0	0	0	0	0	0	0
EM1_Ca13	2017-06-28	dog	feces	155	B1	B1	SAMN11246501	0	0	0	0	0	0	0	1	1	0	0	0	0	0	0	0	0	0	0	0	0	0	0	0	0	0	0	0	0	0	0	0	1	0	0	0	0	0	0	0	0	0
EM1_Ca15	2017-06-28	dog	feces	10	C	A	SAMN11246503	0	0	0	0	0	0	0	1	1	0	0	0	0	0	0	0	0	0	0	0	0	0	0	0	0	0	0	0	0	0	0	0	1	0	0	0	0	0	0	0	0	0
EM1_Ca16	2017-06-29	dog	feces	327	B1	B1	SAMN11246504	0	0	0	0	0	0	0	1	1	0	0	0	0	0	0	0	0	0	0	0	0	0	0	0	0	0	0	0	0	0	0	0	1	0	0	0	0	0	0	0	0	0
EM1_Ca17	2017-06-30	dog	feces	80	B2	B2	SAMN11246505	0	0	0	0	0	0	0	1	1	0	0	0	0	0	0	0	0	1	0	0	0	0	0	0	0	0	0	0	0	0	0	0	1	0	0	0	0	0	0	0	0	0
EM1_Ca18	2017-06-30	dog	feces	372	B2	B2	SAMN11246506	0	0	0	0	0	0	0	1	1	0	0	0	0	0	0	0	0	0	0	0	0	0	0	0	0	0	0	0	0	0	0	0	1	0	0	0	0	0	0	0	0	0
EM1_Ca19	2017-06-30	dog	feces	2521	B1	B1	SAMN11246507	0	0	0	0	0	0	0	1	1	0	0	0	0	0	0	0	0	0	0	0	0	0	0	0	0	0	0	0	0	0	0	0	1	0	0	0	0	0	0	0	0	0
EM1_Ca20	31/06/2017	dog	feces	297	B1	B1	SAMN11246508	0	0	0	0	0	0	0	1	1	0	0	0	0	0	0	0	0	0	0	0	0	0	0	0	0	0	0	0	0	0	0	0	1	0	0	0	0	0	0	0	0	0
EM1_Ca21	2017-07-05	dog	feces	212	B1	B1	SAMN11246509	0	0	0	0	0	0	0	1	1	0	0	0	0	0	0	0	0	0	0	0	0	0	0	0	0	0	0	0	0	0	0	0	1	0	0	0	0	0	0	0	0	0
EM1_Ca22	2017-07-05	dog	feces	410	C	A	SAMN11246510	0	0	0	0	0	0	0	1	1	0	0	0	0	0	0	0	0	1	0	0	0	0	1	0	0	0	0	0	0	0	0	0	1	0	0	0	0	0	1	1	0	1
EM1_Ca23	2017-07-05	dog	feces	1629	E	D	SAMN11246511	0	0	0	0	0	0	0	1	1	0	0	0	0	0	0	0	0	0	0	0	0	0	0	0	0	0	0	0	0	0	0	0	1	0	0	0	0	0	0	0	0	0
EM1_Ca24	2017-07-12	cat	feces	58	B1	B1	SAMN11246512	0	0	0	0	0	0	0	1	1	0	0	0	0	0	0	0	0	0	1	0	0	0	0	0	0	0	0	0	0	0	1	0	1	0	0	0	0	0	0	0	0	1
EM1_Ca25	2017-07-12	cat	feces	297	E	D	SAMN11246513	0	0	0	0	0	0	0	1	1	0	0	0	0	0	0	0	0	1	0	0	0	0	0	0	0	1	0	0	0	0	0	0	1	0	0	0	0	0	0	0	0	1
EM1_Sw1	2016-12-20	swine	feces	10	C	A	SAMN11246514	0	0	0	0	0	0	0	1	1	0	0	0	0	0	0	0	0	1	0	0	0	0	0	0	0	0	0	0	0	0	1	0	1	0	0	0	0	0	0	0	0	0
EM1_Sw2	2016-12-20	swine	feces	641	B1	B1	SAMN11246515	0	0	0	1	1	0	0	1	1	0	0	0	0	0	0	0	0	1	0	0	0	0	0	0	1	0	1	0	0	0	0	0	1	0	0	0	0	0	0	0	0	0
EM1_Sw3	2016-12-20	swine	feces	3744	A	A	SAMN11246516	0	0	0	0	0	0	0	1	1	0	0	0	0	0	0	0	0	0	0	0	0	0	0	0	0	0	0	0	0	0	0	0	1	0	0	0	0	0	0	0	0	0
EM1_Sw4	2016-12-20	swine	feces	5759	E	D	SAMN11246517	0	0	0	0	0	0	0	1	1	0	0	0	0	0	0	0	0	0	0	0	0	0	0	0	0	0	0	0	0	0	0	0	1	0	0	0	0	0	0	0	0	0
EM1_Sw5	2016-12-20	swine	feces	100	A	A	SAMN11246518	0	0	0	0	0	0	0	1	1	0	0	0	0	0	0	0	0	0	0	0	0	0	0	0	0	0	0	0	0	0	1	0	1	0	0	0	0	0	0	0	0	0
EM1_Sw6	2016-12-20	swine	feces	20	B1	B1	SAMN11246519	0	0	0	0	0	0	0	1	1	0	0	0	0	0	0	0	0	1	0	0	0	0	0	0	0	0	0	0	0	0	0	0	1	0	0	0	0	0	0	0	0	0
EM1_Sw7	2016-12-20	swine	feces	100	A	A	SAMN11246520	0	0	0	0	0	0	0	1	1	0	0	0	0	0	0	0	0	0	0	0	0	0	0	0	0	0	0	0	0	0	1	0	1	0	0	0	0	0	0	0	0	0
EM1_Sw8	2016-12-20	swine	feces	10	A	A	SAMN11246521	0	0	0	0	0	0	0	1	1	0	0	0	0	0	0	0	0	0	0	0	0	0	0	0	0	0	0	0	0	0	0	0	1	0	0	0	0	0	1	1	0	0
EM1_Sw9	2016-12-20	swine	feces	10	A	A	SAMN11246522	0	0	0	0	0	0	0	1	1	0	0	0	0	0	0	0	0	0	0	0	0	0	0	0	0	0	0	0	0	0	0	1	1	0	0	0	0	0	1	1	0	0
EM1_Sw10	2016-12-20	swine	feces	206	C	A	SAMN11246523	0	0	0	0	0	0	0	1	1	0	0	0	0	0	0	0	0	0	0	0	0	0	0	0	0	0	0	0	0	0	0	0	1	1	0	0	0	0	0	0	0	0
EM1_Sw11	2016-12-20	swine	feces	871	A	A	SAMN11246524	0	0	0	1	0	0	0	1	1	0	0	0	0	0	0	0	0	0	0	1	0	0	0	0	0	0	0	0	0	0	0	0	1	0	0	0	0	0	0	0	1	0
EM1_Sw12	2016-12-20	swine	feces	641	B1	B1	SAMN11246525	0	0	0	1	0	0	0	1	1	0	0	0	0	0	0	0	0	1	0	0	0	0	0	0	0	1	0	0	0	0	0	0	1	0	0	0	0	0	1	1	1	1
EM1_Sw13	2016-12-20	swine	feces	410	B1	B1	SAMN11246526	0	0	0	0	0	0	0	1	1	0	0	0	0	0	0	0	0	0	0	0	0	0	0	0	0	0	0	0	0	0	0	0	1	0	0	0	0	0	0	0	0	0
EM1_Sw14	2016-12-20	swine	feces	10	C	A	SAMN11246527	0	0	0	0	0	0	0	1	1	0	0	0	0	0	0	0	0	0	0	0	0	0	0	0	0	0	0	0	0	0	0	0	1	0	0	0	0	0	0	0	0	0
EM1_Sw15	2016-12-20	swine	feces	7093	B1	B1	SAMN11246528	0	0	0	0	0	0	0	1	1	0	0	0	0	0	0	0	0	0	0	0	0	0	0	0	0	0	0	0	0	0	0	0	1	0	0	0	0	0	1	1	0	0
EM1_Sw16	2016-12-20	swine	feces	410*	C	A	SAMN11246529	0	0	0	0	0	0	0	1	1	0	0	0	0	0	0	0	0	0	0	0	0	0	0	0	0	0	0	0	0	0	0	0	1	0	0	1	0	0	0	0	0	0
EM1_Sw17	2016-12-20	swine	feces	10	C	A	SAMN11246530	0	0	0	0	0	0	0	1	1	0	0	0	0	0	0	0	0	1	0	0	0	0	0	0	0	0	0	0	0	0	0	0	1	0	0	0	0	0	0	0	0	0
EM1_Sw18	2016-12-20	swine	feces	88	C	A	SAMN11246531	0	0	0	0	0	0	0	1	1	0	0	0	0	0	0	0	0	0	0	0	0	0	0	0	0	0	0	0	0	0	0	0	1	0	0	0	0	0	0	0	0	0
EM1_Sw19	2016-12-20	swine	feces	10*	C	A	SAMN11246532	0	0	0	0	0	0	0	1	1	0	0	0	0	0	0	0	0	0	0	0	0	0	0	0	0	0	0	0	0	0	0	1	1	0	0	0	0	0	1	1	0	0
EM1_Sw20	2016-12-20	swine	muscle	101	B1	B1	SAMN11246533	0	0	0	0	0	0	0	1	1	0	0	0	0	0	0	0	0	0	0	0	0	0	0	0	0	0	0	0	0	0	0	0	1	0	0	0	0	0	0	0	0	1
EM1_Sw21	2017-03-11	swine	sausage	101	B1	B1	SAMN11246534	0	0	0	1	1	0	0	1	1	0	0	0	0	0	0	0	0	0	0	0	0	0	0	0	1	0	1	0	0	0	0	0	1	0	0	0	0	0	0	0	0	0
EM1_Sw22	2017-03-14	swine	meat	795	B1	B1	SAMN11246535	0	0	0	0	0	0	0	1	1	0	0	0	0	0	0	0	0	0	0	0	0	0	0	0	0	0	0	0	0	0	0	0	1	0	0	0	0	0	0	0	0	0
EM1_Sw23	2017-04-11	swine	meat	10	C	A	SAMN11246536	0	0	0	0	0	0	0	1	1	0	0	0	0	0	0	0	0	0	0	0	0	0	0	0	0	0	0	0	0	0	0	0	1	0	0	0	0	0	0	0	0	0
EM1_Sw24	2017-04-20	swine	minced meat	1434*	A	A	SAMN11246537	0	0	0	0	0	0	0	1	1	0	0	0	0	0	0	0	0	0	0	0	0	0	0	0	0	0	0	0	0	0	0	0	1	0	0	0	0	0	0	0	0	0
EM1_Sw25	2017-04-20	swine	meat	399	A	A	SAMN11246538	0	0	0	0	0	0	0	1	1	0	0	0	0	0	0	0	0	0	0	0	0	0	0	0	0	0	0	0	0	0	0	0	1	0	0	0	0	0	0	0	0	0
EM1_Pl1	2017-02-09	poultry	chicken breast	23	C	A	SAMN11246539	0	0	0	1	0	0	0	1	1	0	0	0	0	0	0	0	0	1	0	0	0	0	0	0	0	0	0	0	0	0	1	0	1	0	0	0	0	0	0	0	0	0
EM1_Pl2	2017-02-09	poultry	chicken thigh	101	B1	B1	SAMN11246540	0	0	0	0	0	0	0	1	1	0	0	0	0	0	0	0	0	1	0	0	0	0	0	0	0	0	0	0	0	0	0	0	1	0	0	0	0	0	0	0	0	0
EM1_Pl3	2017-02-09	poultry	chicken thigh	359	B1	B1	SAMN11246541	0	0	0	1	0	0	0	1	1	0	0	0	0	0	0	0	0	1	0	0	0	0	0	0	0	1	0	0	0	0	1	0	1	1	0	0	0	0	1	1	1	1
EM1_Pl4	2017-02-09	poultry	chicken thigh	131	B2	B2	SAMN11246542	0	0	0	0	0	0	0	1	1	0	0	0	0	0	0	0	0	1	0	0	0	0	0	0	0	1	0	0	0	0	0	0	1	0	0	0	0	0	0	0	0	1
EM1_Pl5	2017-02-09	poultry	chicken wing	117	F	D	SAMN11246543	0	0	0	1	0	1	0	1	1	0	0	0	0	0	0	0	0	1	0	0	0	0	0	0	1	0	0	1	0	0	0	0	1	0	0	0	0	0	0	0	0	0
EM1_Pl6	2017-02-09	poultry	chicken wing	744	C	A	SAMN11246544	0	0	0	0	0	0	1	1	1	0	0	0	0	0	0	0	0	0	0	1	0	0	1	0	0	0	0	0	1	0	1	0	1	1	0	0	0	0	1	1	1	1
EM1_Pl7	2017-03-14	poultry	chicken breast	57	E	D	SAMN11246545	0	0	0	1	0	1	0	1	1	0	0	0	0	0	0	0	0	1	0	0	0	0	0	0	1	1	0	0	0	0	1	0	1	1	0	0	0	0	0	0	0	0
EM1_Pl8	2017-03-14	poultry	chicken hamburger	23	C	A	SAMN11246546	0	0	0	0	0	0	0	1	1	0	0	0	0	0	0	0	0	0	0	0	0	0	0	0	0	0	0	0	0	0	1	0	1	0	0	0	0	0	0	0	0	0
EM1_Pl9	2017-03-14	poultry	chicken thigh	48	C	A	SAMN11246547	0	0	0	0	0	0	0	1	1	0	0	0	0	0	0	0	0	0	0	0	0	0	0	0	0	0	0	0	0	0	0	0	1	0	0	0	0	0	0	0	0	0
EM1_Pl10	2017-03-18	poultry	chicken feces	162	B1	B1	SAMN11246548	0	0	0	1	0	1	0	1	1	0	0	0	0	0	0	0	0	1	0	0	0	0	0	0	1	0	0	0	0	0	0	0	1	0	0	0	0	0	0	0	0	0
EM1_Pl11	2017-11-24	poultry	chicken meat	10*	A	A	SAMN11246549	0	0	0	0	0	0	0	1	1	0	0	0	0	0	0	0	0	0	0	0	0	0	0	0	0	0	0	0	0	0	1	0	1	0	0	0	0	0	0	0	0	0
EM1_Pl12	2017-03-18	poultry	chicken feces	155	unknown	B1	SAMN11246550	0	0	0	0	0	0	0	1	1	0	0	0	0	0	0	0	0	0	0	0	0	0	0	0	0	0	0	0	0	0	0	0	1	0	0	0	0	0	0	0	0	0
EM1_Pl13	2017-04-11	poultry	chicken breast	23	C	A	SAMN11246551	0	0	0	0	0	0	0	1	1	0	0	0	0	0	0	0	0	0	1	0	0	0	0	0	0	0	0	0	0	0	1	0	1	0	0	0	0	0	0	0	0	0
EM1_Pl14	2017-04-11	poultry	chicken thigh	117	F	D	SAMN11246552	0	0	0	0	0	0	0	1	1	0	0	0	0	0	0	0	0	1	0	0	0	0	0	0	0	0	0	0	0	0	1	0	1	0	0	0	0	0	1	1	0	1
EM1_Pl15	2017-04-11	poultry	chicken hamburger	2614	B1	B1	SAMN11246553	0	0	0	0	0	0	0	1	1	0	0	0	0	0	0	0	0	1	0	0	0	0	0	0	0	0	0	0	0	0	0	0	1	0	0	0	0	0	0	0	0	0
EM1_Pl16	2017-04-20	poultry	chicken wing	297	B1	B1	SAMN11246554	0	0	0	0	0	0	0	1	1	0	0	0	0	0	0	0	0	0	0	0	0	0	0	0	0	0	0	0	0	0	0	0	1	0	0	0	0	0	0	0	0	0
EM1_Pl17	2017-04-20	poultry	chicken wing	93	A	A	SAMN11246555	0	0	0	1	0	0	0	1	1	0	0	0	0	0	0	0	0	1	0	0	0	0	1	0	0	1	0	0	0	0	1	0	1	1	0	0	0	0	1	1	1	1
EM1_Pl18	2017-04-20	poultry	chicken breast	69	E	D	SAMN11246556	1	0	0	0	0	0	1	1	1	0	0	0	0	0	0	0	0	1	0	0	0	0	1	0	0	0	0	0	1	0	1	0	1	1	1	0	0	0	1	1	1	1
EM1_Pl19	2017-04-20	poultry	chicken thigh	117	F	D	SAMN11246557	0	0	0	0	0	0	0	1	1	0	0	0	0	0	0	0	0	1	0	0	0	0	0	0	0	0	0	0	0	0	0	0	1	0	0	0	0	0	0	0	0	0
EM1_Pl20	2017-04-20	poultry	chicken breast	1286	C	A	SAMN11246558	0	0	0	0	0	0	0	1	1	0	0	0	0	0	0	0	0	0	0	0	0	1	0	0	0	1	0	0	0	0	1	0	1	1	0	0	0	0	0	0	0	1
EM1_Pl21	2017-04-20	poultry	chicken thigh	117	F	D	SAMN11246559	0	0	0	0	0	0	0	1	1	0	0	0	0	0	0	0	0	0	0	1	0	0	0	0	0	0	0	0	0	0	1	0	1	1	0	0	0	0	1	0	0	1
EM1_Pl22	2018-04-27	poultry	chicken hamburger	117	F	D	SAMN11246560	0	0	0	0	0	0	1	1	1	0	0	0	0	0	0	0	0	1	0	0	0	0	1	0	0	0	0	0	1	0	0	0	1	0	0	0	0	0	1	1	0	1
EM1_Pl23	2018-04-27	poultry	chicken breast	10	C	A	SAMN11246561	0	0	0	1	0	1	0	1	1	0	0	0	0	0	0	0	0	1	0	0	0	0	0	0	1	0	1	0	0	0	1	0	1	1	0	0	0	0	0	0	0	0
EM1_Pl24	2018-04-27	poultry	chicken thigh	48*	C	A	SAMN11246562	0	0	0	0	0	0	0	1	1	0	0	0	0	0	0	0	0	0	0	0	0	1	0	0	0	0	0	0	0	0	0	0	1	0	0	0	0	0	0	0	0	0
EM1_Pl25	2018-04-27	poultry	chicken wing	155	B1	B1	SAMN11246563	0	0	0	1	0	0	0	1	1	0	0	0	0	0	0	0	0	0	1	0	0	0	0	0	0	1	0	0	0	0	0	0	1	0	0	0	0	0	0	0	1	0
EM1_Rb1	2018-10-31	rabbit	intestine	40	B1	B1	SAMN11246564	0	0	0	1	0	0	0	1	1	0	0	0	0	0	0	0	0	0	0	0	0	0	0	0	0	1	0	0	0	0	0	0	1	0	0	0	0	0	0	0	1	0
EM1_Rb2	2017-01-27	rabbit	intestine	20	B1	B1	SAMN11246565	0	1	1	1	0	1	0	1	1	0	0	0	0	0	0	0	1	0	0	0	0	0	1	0	1	1	0	0	0	0	1	0	1	0	0	0	0	0	1	1	1	1
EM1_Rb3	2017-01-27	rabbit	intestine	40	B1	B1	SAMN11246566	0	0	0	1	0	0	0	1	1	0	0	0	0	0	0	0	0	0	0	0	0	0	0	0	0	1	0	0	0	0	1	0	1	0	0	0	0	0	0	0	1	0
EM1_Rb4	2017-03-11	rabbit	intestine	20	B1	B1	SAMN11246567	0	0	1	0	0	0	0	1	1	0	0	0	0	0	0	0	0	0	0	0	0	0	0	0	0	0	0	0	0	1	1	0	1	0	0	0	0	0	1	1	1	1
EM1_Rb5	2017-03-11	rabbit	intestine	1642	B1	B1	SAMN11246568	0	0	0	0	0	0	0	1	1	0	0	0	0	0	0	0	0	0	0	0	0	0	0	0	0	0	0	0	0	0	1	0	1	1	1	0	0	0	1	1	0	1
EM1_Rb6	2017-03-11	rabbit	intestine	40	B1	B1	SAMN11246569	0	0	0	1	0	0	0	1	1	0	0	0	0	0	0	0	0	0	0	0	0	0	0	0	0	1	0	0	0	0	0	0	1	0	0	0	0	0	0	0	1	0
EM1_Rb7	2017-03-11	rabbit	intestine	20	B1	B1	SAMN11246570	0	0	0	1	0	0	0	1	1	0	0	0	0	0	0	0	0	0	0	0	0	0	0	0	0	1	0	0	0	0	1	0	1	0	0	0	0	0	0	0	1	0
EM1_Rb8	2017-07-26	rabbit	intestine	1611	B1	B1	SAMN11246571	0	0	0	0	0	0	0	1	1	0	0	0	0	0	0	0	0	1	0	0	0	0	1	0	0	0	0	0	0	0	0	0	1	0	0	0	0	0	1	1	0	1
EM1_Rb9	2017-03-11	rabbit	intestine	297	B1	B1	SAMN11246572	0	0	0	1	0	0	0	1	1	0	0	0	0	0	0	0	0	0	0	0	0	0	0	0	0	1	0	0	0	0	0	0	1	0	0	0	0	0	1	1	1	1
EM1_Rb10	2017-04-04	rabbit	meat	533	B1	B1	SAMN11246573	0	0	0	1	0	0	0	1	1	0	0	0	0	0	0	0	0	1	0	0	0	0	0	0	0	1	0	0	0	0	1	0	1	1	0	0	0	0	1	1	1	1
EM1_Rb11	2017-04-11	rabbit	meat	20	B1	B1	SAMN11246574	0	0	0	1	0	0	0	1	1	0	0	0	0	0	0	0	0	0	1	0	0	0	0	0	0	1	0	0	0	0	1	0	1	0	0	0	0	0	0	0	1	0
EM1_Rb12	2017-06-15	rabbit	meat	129	B1	B1	SAMN11246575	0	0	0	1	0	0	0	1	1	0	0	0	0	0	0	0	0	0	0	0	0	0	0	0	0	1	0	0	0	0	0	0	1	0	0	0	0	0	0	0	1	0
EM1_Rb13	2017-06-15	rabbit	meat	706*	D	D	SAMN11246576	0	0	0	1	0	0	0	1	1	0	0	0	0	0	0	0	0	0	0	0	0	0	0	0	0	1	0	0	0	0	1	0	1	0	0	0	0	0	1	1	1	1
EM1_Rb14	2017-06-21	rabbit	meat	906	B1	B1	SAMN11246577	0	0	1	1	0	0	0	1	1	0	0	0	0	0	0	0	0	0	0	0	1	0	0	0	0	1	0	0	0	0	0	0	1	0	0	0	0	0	1	1	1	1
EM1_Rb16	2017-06-21	rabbit	liver	351	B1	B1	SAMN11246579	0	0	0	1	0	0	0	1	1	0	0	0	0	0	0	0	0	0	0	0	0	0	0	0	0	1	0	0	0	0	1	0	1	0	0	0	0	0	0	0	1	0
EM1_Rb17	2017-06-22	rabbit	meat	501	D	D	SAMN11246580	0	0	0	1	0	0	0	1	1	0	0	0	0	0	0	0	0	0	0	0	0	0	0	0	0	1	0	0	0	0	1	0	1	1	0	0	0	0	0	0	1	0
EM1_Rb18	2017-06-22	rabbit	meat	224	B1	B1	SAMN11246581	0	1	0	0	0	0	0	1	1	0	0	0	0	0	0	0	0	1	0	0	0	0	0	1	0	0	0	1	0	0	1	0	1	1	1	0	0	0	1	1	0	1
EM1_Rb19	2017-06-28	rabbit	meat	111	B1	B1	SAMN11246582	0	0	0	1	0	0	0	1	1	0	0	0	0	0	0	0	0	0	0	0	0	0	0	0	0	1	0	0	0	0	1	0	1	0	0	0	0	0	0	0	1	0
EM1_Rb20	2017-06-28	rabbit	meat	539	B1	B1	SAMN11246583	1	0	0	0	0	0	1	1	1	0	0	0	0	0	0	0	0	1	0	0	0	0	0	0	0	0	0	0	1	0	1	1	1	1	0	0	0	0	1	1	1	1
EM1_Rb21	2017-06-22	rabbit	meat	1431	B1	B1	SAMN11246584	0	0	0	1	0	0	0	1	1	0	0	0	0	0	0	0	0	0	0	0	0	0	0	0	0	1	0	0	0	0	1	1	1	1	1	0	0	0	0	0	1	0
EM1_Rb22	2017-06-28	rabbit	meat	40	B1	B1	SAMN11246585	0	0	1	1	0	0	0	1	1	0	0	0	0	0	0	0	0	0	0	0	0	0	0	0	0	1	0	0	0	1	1	0	1	0	0	0	0	0	1	1	1	1
EM1_Rb23	2017-07-26	rabbit	intestine	491	B2	B2	SAMN11246586	0	0	0	0	0	0	0	1	1	0	0	0	0	0	0	0	0	0	0	0	0	0	0	0	0	0	0	0	0	0	0	0	1	0	0	0	0	0	0	0	0	0
EM1_Rb24	2017-07-26	rabbit	intestine	1727	B1	B1	SAMN11246587	0	0	0	0	0	0	0	1	1	0	0	0	0	0	0	0	0	1	0	0	0	0	0	0	0	0	0	1	0	0	0	1	1	0	0	0	0	1	1	1	0	1
EM1_Mo1	2017-11-10	mollusc	mussel	10	C	A	SAMN11246589	0	0	0	0	0	0	0	1	1	0	0	0	0	0	0	0	1	0	0	0	0	0	0	0	0	0	0	0	0	0	0	0	1	0	0	0	0	0	1	1	0	0
EM1_Mo2	2017-11-10	mollusc	mussel	69	D	D	SAMN11246590	0	0	0	0	0	0	0	1	1	0	0	0	0	0	0	0	0	1	0	0	0	0	0	0	0	0	0	0	0	0	0	0	1	0	0	0	0	0	0	0	0	0
EM1_Mo3	2017-11-10	mollusc	mussel	23	C	A	SAMN11246591	0	0	0	0	0	0	0	1	1	0	0	0	0	0	0	0	0	0	0	0	0	0	0	0	0	0	0	0	0	0	0	0	1	0	0	0	0	0	0	0	0	0
EM1_Mo4	2017-11-10	mollusc	mussel	1406	D	D	SAMN11246592	0	0	0	0	0	0	0	1	1	0	0	0	0	0	0	0	0	0	0	0	0	0	0	0	0	0	0	0	0	0	0	0	1	0	0	0	0	0	0	0	0	0
EM1_Mo5	2017-11-10	mollusc	clam	10	C	A	SAMN11246593	0	0	0	0	0	0	0	1	1	0	0	0	0	0	0	0	0	0	0	0	0	0	0	0	0	0	0	0	0	0	0	0	1	0	0	0	0	0	0	0	0	0
EM1_Mo6	2017-11-10	mollusc	clam	661	B1	B1	SAMN11246594	0	0	0	0	0	0	0	1	1	0	0	0	0	0	0	0	0	0	0	0	0	0	0	0	0	0	0	0	0	0	0	0	1	0	0	0	0	0	0	0	0	0
EM1_Mo7	2017-11-10	mollusc	clam	540	A	A	SAMN11246595	0	0	0	0	0	0	0	1	1	0	0	0	0	0	0	0	0	0	0	0	0	0	0	0	0	0	0	0	0	0	0	0	1	0	0	0	0	0	0	0	0	0
EM1_Mo8	2017-11-10	mollusc	clam	3576*	B1	B1	SAMN11246596	0	0	0	0	0	0	0	1	1	0	0	0	0	0	0	0	0	0	0	0	0	0	0	0	0	0	0	0	0	0	0	0	1	0	0	0	0	0	0	0	0	0
EM1_Mo9	2017-11-10	mollusc	clam	345	B1	B1	SAMN11246597	0	0	0	0	0	0	0	1	1	0	0	0	0	0	0	0	0	0	0	0	0	0	0	0	0	0	0	0	0	0	0	0	1	0	0	0	0	0	0	0	0	0
EM1_Mo10	2017-11-10	mollusc	clam	2521	B1	B1	SAMN11246598	0	0	0	0	0	0	0	1	1	0	0	0	0	0	0	0	0	0	0	0	0	0	0	0	0	0	0	0	0	0	0	0	1	0	0	0	0	0	0	0	0	0
EM1_Mo11	2017-11-10	mollusc	clam	442	B1	B1	SAMN11246599	0	0	0	0	0	0	0	1	1	0	0	0	0	0	0	0	0	0	0	0	0	0	0	0	0	0	0	0	0	0	0	0	1	0	0	0	0	0	0	0	0	0
EM1_Mo12	2017-11-10	mollusc	mussel	6188	B1	B1	SAMN11246600	0	0	0	0	0	0	0	1	1	0	0	0	0	0	0	0	0	0	0	0	0	0	0	0	0	0	0	0	0	0	0	0	1	0	0	0	0	0	0	0	0	0
EM1_Mo13	2017-11-10	mollusc	mussel	6096	B1	B1	SAMN11246601	0	0	0	0	0	0	0	1	1	0	0	0	0	0	0	0	0	0	0	0	0	0	0	0	0	0	0	0	0	0	0	0	1	0	0	0	0	0	0	0	0	0
EM1_Mo14	2017-11-10	mollusc	clam	4481	B1	B1	SAMN11246602	0	0	0	0	0	0	0	1	1	0	0	0	0	0	0	0	0	0	0	0	0	0	0	0	0	0	0	0	0	0	0	0	1	0	0	0	0	0	0	0	0	0
EM1_Mo15	2017-11-10	mollusc	clam	398	A	A	SAMN11246603	0	0	0	0	0	0	0	1	1	0	0	0	0	0	0	0	0	0	0	0	0	0	0	0	0	0	0	0	0	0	0	0	1	0	0	0	0	0	0	0	0	0
EM1_Mo16	2017-11-10	mollusc	clam	4088	B1	B1	SAMN11246604	0	0	0	0	0	0	0	1	1	0	0	0	0	0	0	0	0	0	0	0	0	0	0	0	0	0	0	0	0	0	0	0	1	0	0	0	0	0	0	0	0	0
EM1_Mo17	2017-11-10	mollusc	mussel	602	B1	B1	SAMN11246605	0	0	0	0	0	0	0	1	1	0	0	0	0	0	0	0	0	0	0	0	0	0	0	0	0	0	0	0	0	0	0	0	1	0	0	0	0	0	0	0	0	0
EM1_Mo18	2017-11-10	mollusc	mussel	446	B1	B1	SAMN11246606	0	0	0	0	0	0	0	1	1	0	0	0	0	0	0	0	0	0	0	0	0	0	0	0	0	0	0	0	0	0	0	0	1	0	0	0	0	0	0	0	0	0
EM1_Mo19	2017-11-10	mollusc	mussel	Novel	B1	B1	SAMN11246607	0	0	0	0	0	0	0	1	1	0	0	0	0	0	0	0	0	0	0	0	0	0	0	0	0	0	0	0	0	0	0	0	1	0	0	0	0	0	0	0	0	0
EM1_Mo20	2017-11-10	mollusc	clam	2768	B1	B1	SAMN11246608	0	0	0	0	0	0	0	1	1	0	0	0	0	0	0	0	0	0	0	0	0	0	0	0	0	0	0	0	0	0	0	0	1	0	0	0	0	0	0	0	0	0
EM1_Mo21	2017-11-10	mollusc	clam	69	E	D	SAMN11246609	0	0	0	0	0	0	0	1	1	0	0	0	0	0	0	0	0	0	0	0	0	0	0	0	0	0	0	0	0	0	0	0	1	0	0	0	0	0	0	0	0	0
EM1_Mo22	2017-11-10	mollusc	clam	34	C	A	SAMN11246610	0	0	0	0	0	0	0	1	1	0	0	0	0	0	0	0	0	0	0	0	0	0	0	0	0	0	0	0	0	0	0	0	1	0	0	0	0	0	0	0	0	0
EM1_Mo23	2017-11-10	mollusc	clam	101	B1	B1	SAMN11246611	0	0	0	0	0	0	0	1	1	0	0	0	0	0	0	0	0	1	0	0	0	0	0	0	0	0	0	0	0	0	0	0	1	0	0	0	0	0	1	1	0	1
EM1_Mo24	2017-11-10	mollusc	clam	69	D	D	SAMN11246612	0	0	0	0	0	0	0	1	1	0	0	0	0	0	0	0	0	1	0	0	0	0	0	0	0	0	0	0	0	0	1	0	1	0	0	0	0	0	0	0	0	0
EM1_Mo25	2017-11-10	mollusc	clam	942	B1	B1	SAMN11246613	0	0	0	0	0	0	0	1	1	0	0	0	0	0	0	0	0	0	0	0	0	0	0	0	0	0	0	0	0	0	0	0	1	0	0	0	0	0	0	0	0	0
EM1_Hu1	2018-05-04	human	feces	Novel*	A	A	SAMN11246614	0	0	0	0	0	0	0	1	1	0	0	0	0	0	0	0	0	0	0	0	0	0	0	0	0	0	0	0	0	0	0	0	1	0	0	0	0	0	0	0	0	0
EM1_Hu2	2018-04-17	human	feces	95	B2	B2	SAMN11246615	0	0	0	0	0	0	0	1	1	0	0	0	0	0	0	0	0	0	0	0	0	0	0	0	0	0	0	0	0	0	0	0	1	0	0	0	0	0	0	0	0	0
EM1_Hu3	2018-04-17	human	feces	59	F	D	SAMN11246616	0	0	0	0	0	0	0	1	1	0	0	0	0	0	0	0	0	0	0	0	0	0	0	0	0	0	0	0	0	0	0	0	1	0	1	0	0	0	0	0	0	0
EM1_Hu4	2018-04-17	human	feces	69	E	D	SAMN11246617	0	0	0	0	0	1	0	1	1	0	0	0	0	0	0	0	0	0	1	0	0	0	0	0	1	1	0	0	0	0	0	0	1	0	0	0	0	0	0	0	1	0
EM1_Hu5	2018-04-17	human	feces	165	A	A	SAMN11246618	0	0	0	0	0	0	0	1	1	0	0	0	0	0	0	0	0	0	0	0	0	1	0	0	0	0	0	1	0	0	1	0	1	1	0	0	0	0	0	0	0	1
EM1_Hu6	2018-04-17	human	feces	657	F	D	SAMN11246619	0	0	0	0	0	0	0	1	1	0	0	0	0	0	0	0	0	0	0	0	0	0	0	0	0	0	0	0	0	0	0	0	1	0	0	0	0	0	0	0	0	0
EM1_Hu7	2018-04-17	human	feces	10*	C	A	SAMN11246620	0	0	0	0	0	0	0	1	1	0	0	0	0	0	0	0	0	0	0	0	0	0	0	0	0	0	0	0	0	0	0	0	1	0	0	0	0	0	0	0	0	0
EM1_Hu8	2018-04-17	human	feces	543	E	D	SAMN11246621	0	0	0	0	0	0	0	1	1	0	0	0	0	0	0	0	0	0	0	0	0	0	0	0	0	0	0	0	0	0	0	0	1	0	0	0	0	0	0	0	0	0
EM1_Hu9	2018-04-24	human	feces	69	D	D	SAMN11246622	0	0	0	0	0	0	0	1	1	0	0	0	0	0	0	0	0	0	0	0	0	0	0	0	0	0	0	0	0	0	0	0	1	0	0	0	0	0	0	0	0	0
EM1_Hu10	2018-04-24	human	feces	Novel	A	A	SAMN11246623	0	0	0	0	0	0	0	1	1	0	0	0	0	0	0	0	0	0	0	0	0	0	0	0	0	0	0	0	0	0	0	0	1	0	0	0	0	0	0	0	0	0
EM1_Hu11	2018-04-24	human	feces	48	C	A	SAMN11246624	0	0	0	0	0	0	0	1	1	0	0	0	0	0	0	0	0	0	0	0	0	0	0	0	0	0	0	0	0	0	0	0	1	0	0	0	0	0	0	0	0	0
EM1_Hu12	2018-04-24	human	feces	420*	F	D	SAMN11246625	0	0	0	0	0	0	0	1	1	0	0	0	0	0	0	0	0	0	0	0	0	0	0	0	0	0	0	0	0	0	0	0	1	0	0	0	0	0	0	0	0	0
EM1_Hu13	2018-04-24	human	feces	20	B1	B1	SAMN11246626	0	0	0	0	0	0	0	1	1	0	0	0	0	0	0	0	0	0	0	0	0	0	0	0	0	0	0	0	0	0	0	0	1	0	0	0	0	0	0	0	0	0
EM1_Hu14	2018-04-24	human	feces	398	A	A	SAMN11246627	0	0	0	0	0	0	0	1	1	0	0	0	0	0	0	0	0	0	0	0	0	0	0	0	0	0	0	0	0	0	0	0	1	0	0	0	0	0	0	0	0	0
EM1_Hu15	2018-04-24	human	feces	155	B1	B1	SAMN11246628	0	0	0	1	0	0	0	1	1	0	0	0	0	0	0	0	0	1	0	0	0	0	1	0	0	1	0	0	0	0	1	0	1	0	0	0	0	0	1	1	1	0
EM1_Hu16	2018-04-24	human	feces	59	F	D	SAMN11246629	0	0	0	0	0	0	0	1	1	0	0	0	0	0	0	0	0	0	0	0	0	0	0	0	0	0	0	0	0	0	0	0	1	0	1	0	1	0	0	0	0	0
EM1_Hu17	2018-04-24	human	feces	95	B2	B2	SAMN11246630	0	0	0	0	0	0	0	1	1	0	0	0	0	0	0	0	0	0	0	0	0	0	0	0	0	0	0	1	0	0	0	0	1	0	0	0	0	0	0	1	0	1
EM1_Hu18	2018-04-24	human	feces	1072	A	A	SAMN11246631	0	0	0	0	0	0	0	1	1	0	0	0	0	0	0	0	0	0	0	0	0	0	0	0	0	0	0	0	0	0	0	0	1	0	0	0	0	0	0	0	0	0
EM1_Hu19	25/04/218	human	feces	59	F	D	SAMN11246632	0	0	0	0	0	0	0	1	1	0	0	0	0	0	0	0	0	0	0	0	0	0	0	0	0	0	0	0	0	0	0	0	1	0	1	0	0	0	0	0	0	0
EM1_Hu20	2018-04-28	human	feces	Novel	A	A	SAMN11246633	0	0	0	1	0	1	0	1	1	0	0	0	0	0	0	0	0	1	0	0	0	0	0	0	1	1	0	0	0	0	1	0	1	0	0	0	0	0	0	0	1	0
EM1_Hu21	2018-05-08	human	feces	457	F	D	SAMN11246634	0	0	0	0	0	0	0	1	1	0	0	1	0	0	1	0	0	1	0	0	0	0	0	0	0	0	0	1	0	0	1	0	1	1	1	0	0	0	1	1	0	1
EM1_Hu22	2018-05-09	human	feces	10	C	A	SAMN11246635	0	0	0	0	0	0	0	1	1	0	0	0	0	0	0	0	0	0	0	0	0	0	0	0	0	0	0	0	0	0	0	0	1	0	0	0	0	0	0	0	0	0
EM1_Hu23	2018-05-12	human	feces	405	E	D	SAMN11246636	0	0	0	0	0	0	0	1	1	0	0	0	0	0	0	0	0	0	0	0	0	0	0	0	0	0	0	0	0	0	0	0	1	0	0	0	0	0	0	0	0	0
EM1_Hu24	2018-05-15	human	feces	69	D	D	SAMN11246637	0	0	0	0	0	0	0	1	1	0	0	0	0	0	0	0	0	1	0	0	0	0	0	0	0	0	0	0	0	0	1	0	1	0	0	0	0	0	0	0	0	0
EM1_Hu25	2018-05-16	human	feces	59	F	D	SAMN11246638	0	0	0	0	0	0	0	1	1	0	0	0	0	0	0	0	0	0	0	0	0	0	0	0	0	0	0	0	0	0	0	0	1	0	1	0	0	0	0	0	0	0
EM1_Wa1	2018-05-10	wild animal	seagull	23	C	A	SAMN11246639	0	0	0	0	0	0	0	1	1	0	0	0	0	0	0	0	0	0	0	0	0	0	0	0	0	0	0	0	0	0	0	0	1	0	0	0	0	0	0	0	0	0
EM1_Wa2	2018-05-10	wild animal	seagull	4388	B1	B1	SAMN11246640	0	0	0	0	0	0	0	1	1	0	0	0	0	0	0	0	0	0	0	0	0	0	0	0	0	0	0	0	0	0	1	0	1	1	0	0	0	0	0	0	0	1
EM1_Wa3	2018-05-10	wild animal	heron (airone)	155	B1	B1	SAMN11246641	0	0	0	0	0	0	0	1	1	0	0	0	0	0	0	0	0	0	0	0	0	0	0	0	0	0	0	0	0	0	1	0	1	1	0	0	0	0	0	0	0	0
EM1_Wa4	2018-05-10	wild animal	roe deer	7900	B2	B2	SAMN11246642	0	0	0	0	0	0	0	1	1	0	0	0	0	0	0	0	0	0	0	0	0	0	0	0	0	0	0	0	0	0	0	0	1	0	0	0	0	0	0	0	0	0
EM1_Wa5	2018-05-10	wild animal	Podiceps spp.	162*	B1	B1	SAMN11246643	0	0	0	1	0	1	0	1	1	0	0	0	0	0	0	0	0	1	0	0	0	0	0	0	1	1	0	0	0	0	1	0	1	1	0	0	0	0	0	0	0	0
EM1_Wa6	2018-05-10	wild animal	roe deer	2614	B1	B1	SAMN11246644	0	0	0	0	0	0	0	1	1	0	0	0	0	0	0	0	0	0	0	0	0	0	0	0	0	0	0	0	0	0	0	0	1	0	0	0	0	0	1	1	0	1
EM1_Wa7	2018-05-10	wild animal	fox	2602	B1	B1	SAMN11246645	0	0	0	0	0	0	0	1	1	0	0	0	0	0	0	0	0	0	0	0	0	0	0	0	0	0	0	0	0	0	0	0	1	0	0	0	0	0	0	0	0	0
EM1_Wa8	2018-05-10	wild animal	roe deer	23	C	A	SAMN11246646	0	0	0	0	0	0	0	1	1	0	0	0	0	0	0	0	0	0	0	0	0	0	0	0	0	0	0	0	0	0	0	0	1	0	0	0	0	0	0	0	0	0
EM1_Wa9	2018-05-10	wild animal	fox	2522	B1	B1	SAMN11246647	0	0	0	0	0	0	0	1	1	0	0	0	0	0	0	0	0	0	0	0	0	0	0	0	0	0	0	0	0	0	0	0	1	0	0	0	0	0	0	0	0	0
EM1_Wa10	2018-05-10	wild animal	dolphin	216	A	A	SAMN11246648	0	0	0	0	0	0	0	1	1	0	0	0	0	0	0	0	0	0	0	0	0	0	0	0	0	0	0	0	0	0	0	0	1	0	0	0	0	0	0	0	0	0
EM1_Wa11	2018-05-10	wild animal	fox	4054	B1	B1	SAMN11246649	0	0	0	0	0	0	0	1	1	0	0	0	0	0	0	0	0	0	0	0	0	0	0	0	0	0	0	0	0	0	0	0	1	0	0	0	0	0	0	0	0	0
EM1_Wa12	2018-05-10	wild animal	badger	2354	B1	B1	SAMN11246650	0	0	0	0	0	0	0	1	1	0	0	0	0	0	0	0	0	0	0	0	0	0	0	0	0	0	0	0	0	0	0	0	1	0	0	0	0	0	0	0	0	0
EM1_Wa13	2018-05-10	wild animal	fox	136	B2	B2	SAMN11246651	0	0	0	0	0	0	0	1	1	0	0	0	0	0	0	0	0	0	0	0	0	0	0	0	0	0	0	0	0	0	0	0	1	0	0	0	0	0	0	0	0	0
EM1_Wa14	2018-05-10	wild animal	fox	5177*	B1	B1	SAMN11246652	0	0	0	0	0	0	0	1	1	0	0	0	0	0	0	0	0	0	0	0	0	0	0	0	0	0	0	0	0	0	0	0	1	0	0	0	0	0	0	0	0	0
EM1_Wa15	2018-05-10	wild animal	fallow deer	Novel	B1	B1	SAMN11246653	0	0	0	0	0	0	0	1	1	0	0	0	0	0	0	0	0	0	0	0	0	0	0	0	0	0	0	0	0	0	0	0	1	0	0	0	0	0	0	0	0	0
EM1_Wa16	2018-05-10	wild animal	fallow deer	392	B1	B1	SAMN11246654	0	0	0	0	0	0	0	1	1	0	0	0	0	0	0	0	0	0	0	0	0	0	0	0	0	0	0	0	0	0	0	0	1	0	0	0	0	0	0	0	0	0
EM1_Wa17	2018-05-10	wild animal	carrion crow	4392	B1	B1	SAMN11246655	0	0	0	0	0	0	0	1	1	0	0	0	0	0	0	0	0	0	0	0	0	0	0	0	0	0	0	0	0	0	0	0	1	0	0	0	0	0	0	0	0	0
EM1_Wa18	2018-05-10	wild animal	magpie	847	B1	B1	SAMN11246656	0	0	0	0	0	0	0	1	1	0	0	0	1	0	0	0	0	0	0	0	0	0	0	0	0	0	0	0	0	0	0	0	1	0	0	0	0	0	0	0	0	1
EM1_Wa19	2018-05-10	wild animal	magpie	4198	B1	B1	SAMN11246657	0	0	0	0	0	0	0	1	1	0	0	0	0	0	0	0	0	0	0	0	0	0	0	0	0	0	0	0	0	0	0	0	1	0	0	0	0	0	0	0	0	0
EM1_Wa20	2018-05-10	wild animal	fallow deer	196	B1	B1	SAMN11246658	0	0	0	0	0	0	0	1	1	0	0	0	0	0	0	0	0	0	0	0	0	0	0	0	0	0	0	0	0	0	0	0	1	0	0	0	0	0	0	0	0	0
EM1_Wa21	2018-05-10	wild animal	turtledove	2521	B1	B1	SAMN11246659	0	0	0	0	0	0	0	1	1	0	0	0	0	0	0	0	0	0	0	0	0	0	0	0	0	0	0	0	0	0	0	0	1	0	0	0	0	0	0	0	0	0
EM1_Wa22	2018-05-10	wild animal	turtledove	20	B1	B1	SAMN11246660	0	0	0	0	0	0	0	1	1	0	0	0	0	0	0	0	0	0	0	0	0	0	0	0	0	0	0	0	0	0	0	0	1	0	0	0	0	0	0	0	0	0
EM1_Wa23	2018-05-10	wild animal	stork	648	F	D	SAMN11246661	0	0	0	0	0	0	0	1	1	0	0	0	0	0	0	0	0	0	1	0	0	0	0	0	0	0	0	0	0	0	0	0	1	0	0	0	0	0	1	1	0	1
EM1_Wa24	2018-05-10	wild animal	magpie	5825	B2	B2	SAMN11246662	0	0	0	0	0	0	0	1	1	0	0	0	0	0	0	0	0	0	0	0	0	0	0	0	0	0	0	0	0	0	0	0	1	0	0	0	0	0	0	0	0	0
EM1_Wa25	2018-05-10	wild animal	pheasant	155	B1	B1	SAMN11246663	0	0	0	0	0	0	0	1	1	0	0	0	0	0	0	0	0	0	1	0	0	0	0	0	0	0	0	0	0	0	1	0	1	1	0	0	0	0	0	0	0	1
[truncated: 5 more columns]

## Sheet: TableS4-virulence profile
Strain	Collection data	Source	Sample	ST	Phylogroup (quadruplex PCR)	Phylogroup (in silico)	Accession number	bmaE	fimH	iha	papC	papG	sfaS	tsh	ibeA	gimB	ireA	iroN	fyuA	irp2	iucD	iutA	sitA	malX	cdtB	cnf1	hlyE	pic	sat	usp	vat	iss	cvaC	kpsMT_II	ompT	traT	neuC
EM1_Da1	2016-11-15	dairy	milk	1510	A	A	SAMN11246364	0	1	0	0	0	0	0	0	0	0	0	0	0	0	0	0	0	0	0	0	0	0	0	0	0	0	0	0	0	0
EM1_Da2	2016-11-15	dairy	in-line milk filter	Novel	B1	B1	SAMN11246365	0	1	0	0	0	0	0	0	0	0	0	0	0	1	0	0	0	1	0	0	0	0	0	0	1	1	0	0	1	0
EM1_Da3	2016-11-15	dairy	in-line milk filter	Novel*	E	D	SAMN11246366	0	1	0	0	0	0	0	0	0	0	0	0	0	0	0	0	0	0	0	0	0	0	0	0	0	0	0	0	0	0
EM1_Da4	2016-11-15	dairy	in-line milk filter	398	A	A	SAMN11246367	0	1	0	0	0	0	0	0	0	0	0	0	0	0	0	0	0	0	0	0	0	0	0	0	0	0	0	0	0	0
EM1_Da5	2016-11-15	dairy	feces	Novel*	C	A	SAMN11246368	1	1	1	0	0	0	0	0	0	1	0	0	0	1	0	0	0	1	0	0	0	0	0	0	0	0	0	0	1	0
EM1_Da6	2010-11-01	dairy	milk	10	C	A	SAMN11246369	0	1	0	0	0	0	0	0	0	0	0	0	0	0	0	0	0	0	0	0	0	0	0	0	0	0	0	0	0	0
EM1_Da7	2016-11-15	dairy	in-line milk filter	Novel*	B2	B2	SAMN11246370	0	1	0	0	0	0	0	0	0	0	0	0	0	0	0	0	0	0	0	0	0	0	0	0	1	0	0	0	0	0
EM1_Da8	2016-11-15	dairy	milk	10	C	A	SAMN11246371	0	1	0	0	0	0	0	0	0	0	0	0	0	0	0	0	0	0	0	0	0	0	0	0	0	0	0	0	0	0
EM1_Da9	2016-11-15	dairy	milk	583	B2	B2	SAMN11246372	0	1	0	0	0	0	0	1	0	0	0	0	0	0	0	0	0	0	0	0	0	0	0	0	0	0	0	0	0	0
EM1_Da10	2016-11-15	dairy	milk	1510	A	A	SAMN11246373	0	1	0	0	0	0	0	0	0	0	0	0	0	0	0	0	0	0	0	0	0	0	0	0	0	0	0	0	0	0
EM1_Da11	2017-01-19	dairy	intestine	1303	A	A	SAMN11246374	1	1	1	0	0	0	0	0	0	0	0	0	0	0	0	0	0	0	0	0	0	0	0	0	1	0	0	0	1	0
EM1_Da12	2017-01-19	dairy	intestine	58	B1	B1	SAMN11246375	0	0	0	0	0	0	0	0	0	0	0	1	1	0	0	0	0	0	0	0	0	0	0	0	0	0	0	0	0	0
EM1_Da13	2010-11-01	dairy	feces	155	B1	B1	SAMN11246376	0	0	0	0	0	0	0	0	0	0	0	0	0	0	0	0	0	0	0	0	0	0	0	0	1	0	0	0	0	0
EM1_Da14	2017-01-27	dairy	feces	155	B1	B1	SAMN11246377	0	1	0	0	0	0	0	0	0	0	1	0	0	1	1	1	0	0	0	0	0	0	0	0	1	1	0	1	1	0
EM1_Da15	2017-01-27	dairy	feces	155	B1	B1	SAMN11246378	0	1	0	0	0	0	0	0	0	0	1	0	0	1	1	1	0	0	0	0	0	0	0	0	1	1	0	1	1	0
EM1_Da16	2017-01-27	dairy	feces	69	D	D	SAMN11246379	0	1	0	0	0	0	0	0	0	0	0	1	1	0	0	1	0	0	0	0	0	0	0	0	1	0	1	0	0	0
EM1_Da17	2017-02-10	dairy	feces	1510	A	A	SAMN11246380	0	1	0	0	0	0	0	0	0	0	0	0	0	0	0	0	0	0	0	0	0	0	0	0	0	0	0	0	0	0
EM1_Da18	2017-02-10	dairy	feces	278	B1	B1	SAMN11246381	0	1	0	0	0	0	0	0	0	0	0	0	0	0	0	0	0	0	0	0	0	0	0	0	1	0	0	0	1	0
EM1_Da19	2017-02-10	dairy	feces	1091	C	A	SAMN11246382	0	1	0	0	0	0	0	0	0	0	0	0	0	0	0	1	0	0	0	0	0	0	0	0	1	0	0	0	1	0
EM1_Da20	2017-02-10	dairy	feces	278	B1	B1	SAMN11246383	0	1	0	0	0	0	0	0	0	0	0	0	0	0	0	0	0	0	0	0	0	0	0	0	1	0	0	0	1	0
EM1_Da21	2017-02-10	dairy	milk	731	A	A	SAMN11246384	0	1	0	0	0	0	0	0	0	0	0	0	0	0	0	0	0	0	0	0	0	0	0	0	1	0	0	0	1	0
EM1_Da22	2017-03-11	dairy	intestine	10	A	A	SAMN11246385	0	1	0	0	0	0	0	0	0	0	0	0	0	0	0	0	0	0	0	0	0	0	0	0	1	0	0	0	1	0
EM1_Da23	2017-03-11	dairy	milk	2328	B1	B1	SAMN11246386	0	1	0	0	0	0	0	0	0	0	0	0	0	0	0	0	0	0	0	0	0	0	0	0	1	0	0	0	0	0
EM1_Da24	2017-04-06	dairy	caciotta cheese	216	A	A	SAMN11246387	0	1	0	0	0	0	0	0	0	0	0	0	0	0	0	0	0	0	0	0	0	0	0	0	0	0	0	0	0	0
EM1_Da25	2017-04-06	dairy	milk	1125	B1	B1	SAMN11246388	0	1	0	0	0	0	0	0	0	0	0	0	0	0	0	0	0	0	0	0	0	0	0	0	0	0	0	0	1	0
EM1_Be1	2017-01-19	beef	feces	297	B1	B1	SAMN11246389	0	1	0	0	0	0	0	0	0	1	0	0	0	0	0	1	1	0	0	0	0	0	0	0	0	0	0	0	0	0
EM1_Be2	2017-01-19	beef	minced meat	10	C	A	SAMN11246390	0	1	0	0	0	0	0	0	0	0	0	1	1	0	0	1	0	0	0	0	0	0	0	0	0	0	0	0	1	0
EM1_Be3	2017-01-19	beef	muscle	392	B1	B1	SAMN11246391	0	1	0	0	0	0	0	0	0	0	1	1	1	0	0	0	0	1	0	0	0	0	0	0	1	0	0	1	1	0
EM1_Be4	2017-01-21	beef	skin sponge	847	B1	B1	SAMN11246392	0	1	0	0	0	0	0	0	0	0	0	0	0	0	0	0	0	0	0	0	0	0	0	0	0	0	0	0	0	0
EM1_Be5	2017-01-21	beef	skin sponge	847	B1	B1	SAMN11246393	0	1	0	0	0	0	0	0	0	0	0	0	0	0	0	0	0	0	0	0	0	0	0	0	0	0	0	0	0	0
EM1_Be6	2017-01-21	beef	skin sponge	847	B1	B1	SAMN11246394	0	1	0	0	0	0	0	0	0	0	0	0	0	0	0	0	0	0	0	0	0	0	0	0	0	0	0	0	0	0
EM1_Be7	2017-01-21	beef	skin sponge	6345	B1	B1	SAMN11246395	0	1	0	0	0	0	0	0	0	0	0	0	0	0	0	0	1	0	0	0	0	0	0	0	1	0	0	0	0	0
EM1_Be8	2017-01-21	beef	skin sponge	847	B1	B1	SAMN11246396	0	1	0	0	0	0	0	0	0	0	0	0	0	0	0	0	0	0	0	0	0	0	0	0	0	0	0	0	0	0
EM1_Be9	2017-01-21	beef	skin sponge	847	B1	B1	SAMN11246397	0	1	0	0	0	0	0	0	0	0	0	0	0	0	0	0	0	0	0	0	0	0	0	0	0	0	0	0	0	0
EM1_Be10	2017-01-21	beef	skin sponge	847	B1	B1	SAMN11246398	0	1	0	0	0	0	0	0	0	0	0	0	0	0	0	0	0	0	0	0	0	0	0	0	0	0	0	0	0	0
EM1_Be11	2017-01-21	beef	skin sponge	847	B1	B1	SAMN11246399	0	1	0	0	0	0	0	0	0	0	0	0	0	0	0	0	0	0	0	0	0	0	0	0	0	0	0	0	0	0
EM1_Be12	2017-01-21	beef	skin sponge	847	B1	B1	SAMN11246400	0	1	0	0	0	0	0	0	0	0	0	0	0	0	0	0	0	0	0	0	0	0	0	0	0	0	0	0	0	0
EM1_Be13	2017-03-11	beef	feces	2178	B1	B1	SAMN11246401	0	1	0	0	0	0	0	0	0	0	0	0	0	0	0	0	1	0	0	0	0	0	0	0	0	0	0	0	0	0
EM1_Be14	2017-04-11	beef	skin sponge	906	B1	B1	SAMN11246402	0	1	0	0	0	0	0	0	0	0	0	0	0	0	0	0	0	0	0	0	0	0	0	0	1	0	0	0	1	0
EM1_Be15	2017-04-11	beef	skin sponge	906	B1	B1	SAMN11246403	0	1	0	0	0	0	0	0	0	0	0	0	0	0	0	0	0	0	0	0	0	0	0	0	1	0	0	0	1	0
EM1_Be16	2017-04-11	beef	skin sponge	2280	B1	B1	SAMN11246404	0	1	0	0	0	0	0	0	0	0	0	0	0	0	0	0	0	0	0	0	0	0	0	0	1	0	0	0	0	0
EM1_Be17	2017-04-29	beef	skin sponge	187	B1	B1	SAMN11246405	0	1	0	0	0	0	0	0	0	0	0	0	0	0	0	0	0	1	0	0	0	0	0	0	0	0	0	0	0	0
EM1_Be18	2017-04-29	beef	skin sponge	1665	B1	B1	SAMN11246406	0	1	0	0	0	0	0	0	0	0	0	0	0	0	0	0	0	0	0	0	0	0	0	0	1	0	0	0	1	0
EM1_Be19	2017-04-29	beef	skin sponge	58	B1	B1	SAMN11246407	0	1	0	0	0	0	0	0	0	0	0	0	0	0	0	0	0	0	0	0	0	0	0	0	1	0	0	0	1	0
EM1_Be21	2017-04-29	beef	skin sponge	154	B1	B1	SAMN11246409	0	1	0	0	0	0	0	0	0	0	0	0	0	0	0	0	0	0	0	0	0	0	0	0	1	0	0	0	1	0
EM1_Be22	2017-04-29	beef	skin sponge	101	B1	B1	SAMN11246410	0	1	0	0	0	0	0	0	0	0	0	0	0	0	0	0	0	0	0	0	0	0	0	0	0	0	0	0	0	0
EM1_Be23	2017-04-29	beef	skin sponge	1463	B1	B1	SAMN11246411	0	1	0	0	0	0	0	0	0	0	0	0	0	0	0	0	0	0	0	0	0	0	0	0	1	0	0	0	1	0
EM1_Be24	2017-04-29	beef	skin sponge	58	B1	B1	SAMN11246412	0	1	0	0	0	0	0	0	0	0	0	0	0	0	0	0	0	0	0	0	0	0	0	0	0	0	0	0	1	0
EM1_Be25	2017-04-29	beef	skin sponge	1665	D	D	SAMN11246413	0	1	0	0	0	0	0	0	0	0	0	0	0	0	0	0	0	0	0	0	0	0	0	0	1	0	0	0	1	0
EM1_Wb1	2017-02-02	wild boar	diaphragm	3553	B2	B2	SAMN11246414	0	1	0	0	0	0	0	0	0	0	0	0	0	0	0	0	0	0	0	0	0	0	0	0	0	0	0	0	1	0
EM1_Wb3	2017-02-02	wild boar	diaphragm	141	B2	B2	SAMN11246416	0	1	0	0	0	1	0	1	0	0	1	1	1	0	0	1	1	0	0	0	0	0	1	1	1	0	1	0	1	1
EM1_Wb4	2017-02-02	wild boar	diaphragm	Novel*	E	D	SAMN11246417	0	1	0	0	0	0	0	0	0	0	0	0	0	0	0	0	0	0	0	0	0	0	0	0	1	0	0	0	1	0
EM1_Wb5	2017-02-02	wild boar	diaphragm	4623	B1	B1	SAMN11246418	0	1	0	0	0	0	0	0	0	0	0	0	0	0	0	0	0	0	0	0	0	0	0	0	0	0	0	0	0	0
EM1_Wb6	2017-02-02	wild boar	diaphragm	69*	E	D	SAMN11246419	0	1	0	0	0	0	0	0	0	0	0	0	0	0	0	1	0	0	0	0	0	0	0	0	0	0	0	0	0	0
EM1_Wb7	2017-02-02	wild boar	diaphragm	5913	E	D	SAMN11246420	0	1	0	0	0	0	0	0	0	0	0	0	0	0	0	0	0	0	0	0	0	0	0	0	1	0	0	0	0	0
EM1_Wb8	2017-02-02	wild boar	diaphragm	69*	E	D	SAMN11246421	0	1	0	0	0	0	0	0	0	0	0	0	0	0	0	1	0	0	0	0	0	0	0	0	0	0	0	0	0	0
EM1_Wb9	2017-02-02	wild boar	diaphragm	681	B2	B2	SAMN11246422	0	1	0	0	0	0	0	0	0	0	1	1	1	0	0	1	1	0	0	0	1	0	0	1	1	0	0	0	1	0
EM1_Wb10	2017-02-04	wild boar	diaphragm	680	B2	B2	SAMN11246423	0	1	0	0	0	0	0	1	0	0	0	1	1	0	0	0	1	0	0	0	1	0	0	1	0	0	0	0	1	0
EM1_Wb11	2017-02-04	wild boar	diaphragm	13	B1	B1	SAMN11246424	0	1	0	0	0	0	0	0	0	0	0	0	0	0	0	0	0	0	0	0	0	0	0	0	1	0	0	0	0	0
EM1_Wb12	2017-02-04	wild boar	diaphragm	201	unknown	B1	SAMN11246425	0	1	0	0	0	0	0	0	0	0	0	0	0	0	0	0	0	0	0	0	0	0	0	0	1	0	0	0	1	0
EM1_Wb13	2017-02-04	wild boar	diaphragm	5597	E	D	SAMN11246426	0	1	0	0	0	0	0	0	0	0	0	0	0	0	0	0	0	0	0	0	0	0	0	0	0	0	0	0	0	0
EM1_Wb14	2017-02-04	wild boar	diaphragm	973	E	D	SAMN11246427	0	1	0	0	0	0	0	0	0	0	0	0	0	0	0	1	0	0	0	0	0	0	0	0	1	0	1	0	0	0
EM1_Wb15	2017-02-15	wild boar	diaphragm	134*	B2	B2	SAMN11246428	0	1	0	0	0	0	0	1	0	0	0	1	1	0	0	1	1	0	0	0	0	0	0	1	0	0	0	0	0	0
EM1_Wb16	2017-02-15	wild boar	diaphragm	2522	B1	B1	SAMN11246429	0	1	0	0	0	0	0	0	0	0	0	0	0	0	0	0	0	0	0	0	0	0	0	0	0	0	0	0	0	0
EM1_Wb17	2017-02-15	wild boar	diaphragm	1170	B2	B2	SAMN11246430	0	1	0	0	0	0	0	0	1	0	1	1	1	0	0	1	1	0	0	0	0	0	0	1	1	0	1	0	1	0
EM1_Wb18	2017-02-15	wild boar	diaphragm	5597	E	D	SAMN11246431	0	1	0	0	0	0	0	0	0	0	0	0	0	0	0	0	0	0	0	0	0	0	0	0	0	0	0	0	0	0
EM1_Wb19	2017-02-15	wild boar	diaphragm	4541	E	D	SAMN11246432	0	1	0	0	0	0	0	0	0	0	0	0	0	0	0	0	0	0	0	0	0	0	1	0	0	0	0	0	0	0
EM1_Wb20	2017-02-15	wild boar	diaphragm	Novel*	E	D	SAMN11246433	0	1	0	0	0	0	0	0	0	0	0	0	0	0	0	0	0	0	0	0	0	0	0	0	0	0	0	0	0	0
EM1_Wb21	2017-02-15	wild boar	diaphragm	117	E	D	SAMN11246434	0	1	1	0	0	0	0	0	0	0	1	1	1	1	1	1	1	0	0	0	1	0	0	1	1	1	0	1	1	0
EM1_Wb22	2017-02-15	wild boar	diaphragm	Novel	E	D	SAMN11246435	0	1	0	0	0	0	0	0	0	0	0	0	0	0	0	0	0	0	0	0	0	0	0	0	0	0	0	0	1	0
EM1_Wb23	2017-02-15	wild boar	diaphragm	162	unknown	B1	SAMN11246436	0	1	0	0	0	0	0	0	0	0	1	0	0	1	1	1	0	0	0	0	0	0	0	0	1	1	0	1	1	0
EM1_Ve1	2017-02-09	vegetable	spinach (IV gamma distribution)	2280	B1	B1	SAMN11246439	0	1	0	0	0	0	0	0	0	0	0	0	0	0	0	0	0	0	0	0	0	0	0	0	0	0	0	0	0	0
EM1_Ve2	2017-02-09	vegetable	celery	708	B1	B1	SAMN11246440	0	1	0	0	0	0	0	0	0	0	0	0	0	0	0	0	0	0	0	0	0	0	0	0	1	0	0	0	0	0
EM1_Ve3	2017-04-11	vegetable	rosemary (IV gamma distribution)	1508	E	D	SAMN11246441	0	1	0	0	0	0	0	0	0	0	0	0	0	0	0	1	0	0	0	0	0	0	0	0	0	0	0	0	0	0
EM1_Ve4	2017-04-11	vegetable	arthicoke	2313	B1	B1	SAMN11246442	0	1	0	0	0	0	0	0	0	0	0	0	0	0	0	0	0	0	0	0	0	0	0	0	0	0	0	0	0	0
EM1_Ve5	2017-04-20	vegetable	arugula (IV gamma distribution)	1819	unknown	B2	SAMN11246443	0	1	0	0	0	0	0	0	0	0	0	0	0	0	0	0	0	0	0	0	0	0	0	0	1	0	0	0	0	0
EM1_Ve6	2017-04-27	vegetable	artichoke	191	A	A	SAMN11246444	0	1	0	0	0	0	0	0	0	0	0	0	0	0	0	1	0	0	0	0	0	0	0	0	0	0	0	0	0	0
EM1_Ve7	2017-06-07	vegetable	spinach	2005	B1	B1	SAMN11246445	0	1	0	0	0	0	0	0	0	1	0	0	0	0	0	0	0	0	0	0	0	0	0	0	1	0	0	0	1	0
EM1_Ve8	2017-06-07	vegetable	parsley	2161	B1	B1	SAMN11246446	0	1	0	0	0	0	0	0	0	0	0	0	0	0	0	0	1	0	0	0	0	0	0	0	0	0	0	0	0	0
EM1_Ve9	2017-06-22	vegetable	celery	602	B1	B1	SAMN11246447	0	1	0	0	0	0	0	0	0	0	1	0	0	0	0	0	0	0	0	0	0	0	0	0	1	0	0	0	1	0
EM1_Ve10	2017-06-21	vegetable	gentile salad	348	B1	B1	SAMN11246448	0	1	0	0	0	0	0	0	0	1	0	0	0	0	0	1	0	0	0	0	0	0	0	0	1	0	0	0	1	0
EM1_Ve11	2017-06-21	vegetable	salad "roman"	3601	B2	B2	SAMN11246449	0	1	0	0	0	0	0	0	0	0	0	1	1	0	0	1	1	0	0	0	0	0	0	0	0	0	0	0	0	0
EM1_Ve12	2017-06-21	vegetable	spinach	5296	B1	B1	SAMN11246450	0	1	0	0	0	0	0	0	0	0	0	0	0	0	0	0	0	0	0	0	0	0	0	0	0	0	0	0	0	0
EM1_Ve13	2017-06-22	vegetable	arugula (IV gamma distribution)	278*	B1	B1	SAMN11246451	0	1	0	0	0	0	0	0	0	0	0	0	0	0	0	0	0	0	0	0	0	0	0	0	0	0	0	0	0	0
EM1_Ve14	2017-06-22	vegetable	parsley	13	B1	B1	SAMN11246452	0	1	0	0	0	0	0	0	0	0	0	0	0	0	0	0	0	0	0	0	0	0	0	0	1	0	0	0	1	0
EM1_Ve15	2017-06-30	vegetable	celery	10	C	A	SAMN11246453	0	1	0	0	0	0	0	0	0	0	0	0	0	0	0	0	0	0	0	0	0	0	0	0	1	0	0	0	0	0
EM1_Ve17	2017-07-13	vegetable	rosemary (IV gamma distribution)	56	B1	B1	SAMN11246455	0	1	0	0	0	0	0	0	0	0	0	0	0	0	0	0	0	0	0	0	0	0	0	0	0	0	0	0	0	0
EM1_Ve18	2017-07-20	vegetable	rosemary (IV gamma distribution)	40	B1	B1	SAMN11246456	0	0	0	0	0	0	0	0	0	0	0	0	0	0	0	0	0	0	0	0	0	0	0	0	1	0	0	0	0	0
EM1_Ve19	2017-07-20	vegetable	salad "roman"	164	B1	B1	SAMN11246457	0	1	0	0	0	0	0	0	0	0	0	0	0	0	0	0	0	0	0	0	0	0	0	0	0	0	0	0	0	0
EM1_Ve20	2017-07-20	vegetable	arugula (IV gamma distribution)	3574	B1	B1	SAMN11246458	0	1	0	0	0	0	0	0	0	0	0	0	0	0	0	0	0	0	0	0	0	0	0	0	0	0	0	0	0	0
EM1_Ve21	2017-09-06	vegetable	rosemary (IV gamma distribution)	48	C	A	SAMN11246459	0	1	0	0	0	0	0	0	0	0	0	0	0	0	0	0	0	0	0	0	0	0	0	0	0	0	0	0	0	0
EM1_Ve22	2017-10-13	vegetable	spinach	6223	C	A	SAMN11246460	0	1	0	0	0	0	0	0	0	0	0	0	0	0	0	0	0	0	0	0	0	0	0	0	1	0	0	0	1	0
EM1_Ve23	2018-04-12	vegetable	spinach (IV gamma distribution)	34	C	A	SAMN11246461	0	1	0	0	0	0	0	0	0	0	0	0	0	0	0	0	0	0	0	0	0	0	0	0	0	0	0	0	0	0
EM1_Ve24	2018-04-12	vegetable	parsley	88	C	A	SAMN11246462	1	1	0	1	0	0	0	0	0	0	0	1	1	1	0	1	0	0	0	0	0	0	0	0	1	0	0	0	0	0
EM1_Ve25	2017-10-13	vegetable	rosemary (IV gamma distribution)	48*	C	A	SAMN11246463	0	1	0	0	0	0	0	0	0	0	0	0	0	0	0	0	0	0	0	0	0	0	0	0	1	0	0	0	0	0
EM1_Fs1	2017-02-09	fishery	Salmo trutta	540	A	A	SAMN11246464	0	1	0	0	0	0	0	0	0	0	1	0	0	0	0	1	0	0	0	0	0	0	0	0	1	0	0	1	1	0
EM1_Fs2	2017-02-09	fishery	Salmo trutta	446	B1	B1	SAMN11246465	0	1	0	0	0	0	0	0	0	0	0	1	1	1	1	0	0	1	0	0	0	0	0	0	1	0	0	0	1	0
EM1_Fs3	2017-02-09	fishery	Dicentrarchus labrax	88	C	A	SAMN11246466	0	1	0	0	0	0	0	0	0	0	1	1	1	1	1	1	0	0	0	0	0	0	0	0	1	1	0	1	1	0
EM1_Fs4	2017-04-20	fishery	Salmo salar	216	A	A	SAMN11246467	0	1	0	0	0	0	0	0	0	0	0	0	0	0	0	0	0	0	0	0	0	0	0	0	0	0	0	0	0	0
EM1_Fs5	2017-04-20	fishery	Engraulis encrasicolus	2073	B1	B1	SAMN11246468	0	1	0	0	0	0	0	0	0	0	0	0	0	0	0	0	1	0	0	0	0	0	0	0	1	0	0	0	0	0
EM1_Fs6	2017-04-20	fishery	Sardina pilchardus	34	C	A	SAMN11246469	0	1	0	0	0	0	0	0	0	0	0	0	0	0	0	0	0	0	0	0	0	0	0	0	0	0	0	0	0	0
EM1_Fs7	2017-04-20	fishery	Dicentrarchus labrax	399	A	A	SAMN11246470	0	1	0	0	0	0	0	0	0	0	0	0	0	0	0	0	0	0	0	0	0	0	0	0	0	0	0	0	0	0
EM1_Fs8	2018-04-27	fishery	Salmo salar	399	A	A	SAMN11246471	0	1	0	0	0	0	0	0	0	0	0	0	0	0	0	0	0	0	0	0	0	0	0	0	0	0	0	0	0	0
EM1_Fs9	2017-06-21	fishery	Sardina pilchardus	635	A	A	SAMN11246472	0	1	0	0	0	0	0	0	0	0	0	0	0	0	0	0	0	0	0	0	0	0	0	0	0	0	0	0	0	0
EM1_Fs10	2017-06-21	fishery	Engraulis encrasicolus	216	A	A	SAMN11246473	0	1	0	0	0	0	0	0	0	0	0	0	0	0	0	0	0	0	0	0	0	0	0	0	0	0	0	0	0	0
EM1_Fs11	2017-06-21	fishery	Trachurus Trachurus	1140	E	D	SAMN11246474	0	1	0	0	0	0	0	0	0	0	0	0	0	0	0	0	0	0	0	0	0	0	0	0	0	0	0	0	0	0
EM1_Fs12	2017-06-21	fishery	Salmo salar	635	A	A	SAMN11246475	0	1	0	0	0	0	0	0	0	0	0	0	0	0	0	0	0	0	0	0	0	0	0	0	0	0	0	0	0	0
EM1_Fs13	2017-06-22	fishery	Mullus surmuletus	1137	C	A	SAMN11246476	0	0	0	0	0	0	0	0	0	0	0	0	0	0	0	0	0	0	0	0	0	0	0	0	1	0	0	0	0	0
EM1_Fs14	2017-06-22	fishery	Sardina pilchardus	1137	C	A	SAMN11246477	0	0	0	0	0	0	0	0	0	0	0	0	0	0	0	0	0	0	0	0	0	0	0	0	1	0	0	0	0	0
EM1_Fs15	2017-06-29	fishery	Sparus aurata	132	E	D	SAMN11246478	0	1	0	0	0	0	0	0	0	0	0	0	0	0	0	0	0	0	0	0	0	0	0	0	0	0	0	0	0	0
EM1_Fs16	2017-06-29	fishery	Sarpa salpa	216	A	A	SAMN11246479	0	1	0	0	0	0	0	0	0	0	0	0	0	0	0	0	0	0	0	0	0	0	0	0	0	0	0	0	0	0
EM1_Fs17	2017-07-13	fishery	Platichthys flesus	216	A	A	SAMN11246480	0	1	0	0	0	0	0	0	0	0	0	0	0	0	0	0	0	0	0	0	0	0	0	0	0	0	0	0	0	0
EM1_Fs18	2017-07-13	fishery	Sparus aurata	212	B1	B1	SAMN11246481	0	1	0	0	0	0	0	0	0	0	0	0	0	0	0	0	0	0	0	0	0	0	0	0	0	0	0	0	0	0
EM1_Fs19	2017-09-06	fishery	Trisopterus capelanus	973	E	D	SAMN11246482	0	1	0	0	0	0	0	0	0	0	0	0	0	0	0	0	0	0	0	0	0	0	0	0	1	0	1	0	0	0
EM1_Fs20	2018-04-05	fishery	Engraulis encrasicolus	1408	A	A	SAMN11246483	0	1	0	0	0	0	0	0	0	0	0	0	0	0	0	0	0	0	0	0	0	0	0	0	0	0	0	0	0	0
EM1_Fs22	2017-09-20	fishery	Salmo trutta	3910	B2	B2	SAMN11246485	0	1	0	0	0	0	0	0	0	0	0	0	0	0	0	0	1	0	0	0	0	0	0	0	0	0	0	0	1	0
EM1_Fs23	2017-09-20	fishery	Engraulis encrasicolus	Novel	B1	B1	SAMN11246486	0	1	0	0	0	0	0	0	0	0	0	0	0	0	0	0	0	0	0	0	0	0	0	0	1	0	0	0	0	0
EM1_Fs24	2018-05-11	fishery	Sardina pilchardus	Novel	B2	B2	SAMN11246487	0	1	0	0	0	0	0	1	0	0	0	1	1	0	0	1	1	0	0	0	0	0	0	0	1	0	0	0	0	0
EM1_Fs25	2018-05-11	fishery	Gobius paganellus	783	C	A	SAMN11246488	0	1	0	0	0	0	0	0	0	0	0	0	0	0	0	0	0	0	0	0	0	0	0	0	0	0	0	0	0	0
EM1_Ca13	2017-06-28	dog	feces	155	B1	B1	SAMN11246501	0	1	0	0	0	0	0	0	0	0	0	0	0	0	0	0	0	0	0	0	0	0	0	0	0	0	0	0	1	0
EM1_Ca15	2017-06-28	dog	feces	10	C	A	SAMN11246503	0	1	0	0	0	0	0	0	0	0	0	0	0	0	0	1	0	0	0	0	0	0	0	0	1	0	0	0	0	0
EM1_Ca16	2017-06-29	dog	feces	327	B1	B1	SAMN11246504	0	1	0	0	0	0	0	0	0	0	0	0	0	0	0	0	0	0	0	0	0	0	0	0	0	0	0	0	1	0
EM1_Ca17	2017-06-30	dog	feces	80	B2	B2	SAMN11246505	0	1	0	0	0	0	0	1	1	1	1	1	1	0	0	1	1	0	0	0	1	0	1	1	1	0	1	0	0	1
EM1_Ca18	2017-06-30	dog	feces	372	B2	B2	SAMN11246506	0	1	0	1	1	0	0	1	0	0	1	1	1	0	0	1	1	0	1	0	0	0	1	1	1	0	0	0	0	0
EM1_Ca19	2017-06-30	dog	feces	2521	B1	B1	SAMN11246507	0	1	0	0	0	0	0	0	0	0	0	0	0	0	0	0	0	0	0	0	0	0	0	0	0	0	0	0	0	0
EM1_Ca20	31/06/2017	dog	feces	297	B1	B1	SAMN11246508	0	1	0	0	0	0	0	0	0	0	0	0	0	0	0	0	1	0	0	0	0	0	0	0	1	0	0	0	0	0
EM1_Ca21	2017-07-05	dog	feces	212	B1	B1	SAMN11246509	0	1	0	0	0	0	0	0	0	0	0	0	0	0	0	0	0	0	0	0	0	0	0	0	1	0	0	0	0	0
EM1_Ca22	2017-07-05	dog	feces	410	C	A	SAMN11246510	0	1	0	0	0	0	0	0	0	0	0	0	0	0	0	1	0	0	0	0	0	0	0	0	1	0	0	0	0	0
EM1_Ca23	2017-07-05	dog	feces	1629	E	D	SAMN11246511	0	1	0	0	0	0	0	0	0	0	0	0	0	0	0	0	0	0	0	0	0	0	1	0	0	0	0	0	0	0
EM1_Ca24	2017-07-12	cat	feces	58	B1	B1	SAMN11246512	0	1	0	0	0	0	0	0	0	0	0	0	0	0	0	0	0	0	0	0	0	0	0	0	1	0	0	0	1	0
EM1_Ca25	2017-07-12	cat	feces	297	E	D	SAMN11246513	0	1	0	0	0	0	0	0	0	0	0	0	0	0	0	1	1	0	0	0	0	0	0	0	0	0	0	0	0	0
EM1_Sw1	2016-12-20	swine	feces	10	C	A	SAMN11246514	0	1	0	0	0	0	0	0	0	0	0	0	0	0	0	0	0	0	0	0	0	0	0	0	1	0	0	0	0	0
EM1_Sw2	2016-12-20	swine	feces	641	B1	B1	SAMN11246515	0	1	0	0	0	0	1	0	0	0	0	0	0	0	0	1	0	0	0	0	0	0	0	0	0	0	0	0	0	0
EM1_Sw3	2016-12-20	swine	feces	3744	A	A	SAMN11246516	0	1	0	0	0	0	0	0	0	0	0	0	0	0	0	0	0	0	0	0	0	0	0	0	0	0	0	0	0	0
EM1_Sw4	2016-12-20	swine	feces	5759	E	D	SAMN11246517	0	1	0	0	0	0	0	0	0	0	0	0	0	0	0	0	0	0	0	0	0	0	0	0	1	0	0	0	0	0
EM1_Sw5	2016-12-20	swine	feces	100	A	A	SAMN11246518	0	0	1	0	0	0	0	0	0	0	0	0	0	0	0	0	0	0	0	0	0	0	0	0	0	0	0	0	1	0
EM1_Sw6	2016-12-20	swine	feces	20	B1	B1	SAMN11246519	0	1	0	0	0	0	0	0	0	0	0	1	1	0	0	0	0	0	0	0	0	0	0	0	1	0	0	0	1	0
EM1_Sw7	2016-12-20	swine	feces	100	A	A	SAMN11246520	0	0	1	0	0	0	0	0	0	0	0	0	0	0	0	0	0	0	0	0	0	0	0	0	0	0	0	0	1	0
EM1_Sw8	2016-12-20	swine	feces	10	A	A	SAMN11246521	0	1	1	0	0	0	0	0	0	0	0	0	0	1	0	0	0	0	0	0	0	0	0	0	1	0	0	0	1	0
EM1_Sw9	2016-12-20	swine	feces	10	A	A	SAMN11246522	0	1	1	0	0	0	0	0	0	0	0	0	0	1	0	0	0	0	0	0	0	0	0	0	1	0	0	0	0	0
EM1_Sw10	2016-12-20	swine	feces	206	C	A	SAMN11246523	0	1	0	0	0	0	0	0	0	0	0	0	0	0	0	0	0	0	0	0	0	0	0	0	0	0	0	0	0	0
EM1_Sw11	2016-12-20	swine	feces	871	A	A	SAMN11246524	0	1	0	0	0	0	0	0	0	0	0	0	0	0	0	0	0	0	0	0	0	0	0	0	0	0	0	0	1	0
EM1_Sw12	2016-12-20	swine	feces	641	B1	B1	SAMN11246525	0	1	0	0	0	0	0	0	0	0	0	1	1	0	0	0	0	0	0	0	0	0	0	0	0	0	0	0	0	0
EM1_Sw13	2016-12-20	swine	feces	410	B1	B1	SAMN11246526	0	1	0	0	0	0	0	0	0	0	0	0	0	0	0	0	0	0	0	0	0	0	0	0	1	0	0	0	0	0
EM1_Sw14	2016-12-20	swine	feces	10	C	A	SAMN11246527	0	1	1	0	0	0	0	0	0	0	0	0	0	1	0	0	0	0	0	0	0	0	0	0	0	0	0	0	1	0
EM1_Sw15	2016-12-20	swine	feces	7093	B1	B1	SAMN11246528	0	1	0	0	0	0	0	0	0	0	1	0	0	1	1	1	0	0	0	0	0	0	0	0	1	1	0	1	1	0
EM1_Sw16	2016-12-20	swine	feces	410*	C	A	SAMN11246529	0	1	0	0	0	0	0	0	0	0	0	0	0	0	0	0	0	0	0	0	0	0	0	0	1	0	0	0	1	0
EM1_Sw17	2016-12-20	swine	feces	10	C	A	SAMN11246530	0	1	0	0	0	0	0	0	0	0	0	0	0	0	0	0	0	0	0	0	0	0	0	0	1	0	0	0	1	0
EM1_Sw18	2016-12-20	swine	feces	88	C	A	SAMN11246531	0	1	1	0	0	0	0	0	0	0	0	1	1	1	1	1	0	0	0	0	0	0	0	0	1	0	0	0	1	0
EM1_Sw19	2016-12-20	swine	feces	10*	C	A	SAMN11246532	0	1	1	0	0	0	0	0	0	0	0	0	0	1	0	0	0	0	0	0	0	0	0	0	1	0	0	0	1	0
EM1_Sw20	2016-12-20	swine	muscle	101	B1	B1	SAMN11246533	0	1	1	0	0	0	0	0	0	0	0	1	1	1	1	1	0	0	0	0	0	0	0	0	1	0	0	0	0	0
EM1_Sw21	2017-03-11	swine	sausage	101	B1	B1	SAMN11246534	0	1	0	0	0	0	1	0	0	0	1	0	0	1	1	1	0	0	0	0	0	0	0	0	1	1	0	1	1	0
EM1_Sw22	2017-03-14	swine	meat	795	B1	B1	SAMN11246535	0	1	0	0	0	0	0	0	0	0	0	0	0	0	0	0	0	0	0	0	0	0	0	0	0	0	0	0	1	0
EM1_Sw23	2017-04-11	swine	meat	10	C	A	SAMN11246536	0	1	0	0	0	0	0	0	0	0	0	0	0	0	0	0	0	0	0	0	0	0	0	0	1	0	0	0	0	0
EM1_Sw24	2017-04-20	swine	minced meat	1434*	A	A	SAMN11246537	0	1	0	0	0	0	0	0	0	0	0	0	0	0	0	0	0	0	0	0	0	0	0	0	0	0	0	0	1	0
EM1_Sw25	2017-04-20	swine	meat	399	A	A	SAMN11246538	0	1	0	0	0	0	0	0	0	0	0	0	0	0	0	0	0	0	0	0	0	0	0	0	0	0	0	0	0	0
EM1_Pl1	2017-02-09	poultry	chicken breast	23	C	A	SAMN11246539	0	1	0	0	0	0	1	0	0	0	1	1	1	1	1	1	0	0	0	0	0	0	0	0	1	1	0	1	1	0
EM1_Pl2	2017-02-09	poultry	chicken thigh	101	B1	B1	SAMN11246540	0	1	0	0	0	0	1	0	0	0	1	0	0	1	1	1	0	0	0	0	0	0	0	0	1	1	0	1	1	0
EM1_Pl3	2017-02-09	poultry	chicken thigh	359	B1	B1	SAMN11246541	0	1	0	0	0	0	0	0	0	0	1	0	0	1	1	1	0	0	0	0	0	0	0	0	1	1	0	1	1	0
EM1_Pl4	2017-02-09	poultry	chicken thigh	131	B2	B2	SAMN11246542	0	1	0	0	0	0	1	1	0	0	1	1	1	1	1	1	1	0	0	0	0	0	1	0	1	1	1	1	1	1
EM1_Pl5	2017-02-09	poultry	chicken wing	117	F	D	SAMN11246543	0	1	1	0	0	0	1	0	0	1	1	1	1	1	1	1	1	0	0	1	0	0	0	1	1	1	0	1	1	0
EM1_Pl6	2017-02-09	poultry	chicken wing	744	C	A	SAMN11246544	0	1	0	0	0	0	0	0	0	0	1	0	0	1	1	1	0	0	0	0	0	0	0	0	1	1	0	1	1	0
EM1_Pl7	2017-03-14	poultry	chicken breast	57	E	D	SAMN11246545	0	1	1	0	0	0	1	0	0	1	1	0	0	1	1	1	0	0	0	0	0	0	0	0	1	0	0	1	1	0
EM1_Pl8	2017-03-14	poultry	chicken hamburger	23	C	A	SAMN11246546	0	1	0	0	0	0	1	0	0	1	1	1	1	1	1	1	0	0	0	0	0	0	0	0	1	1	0	1	0	0
EM1_Pl9	2017-03-14	poultry	chicken thigh	48	C	A	SAMN11246547	0	1	0	0	0	0	0	0	0	0	0	0	0	0	0	0	0	0	0	0	0	0	0	0	1	0	0	0	0	0
EM1_Pl10	2017-03-18	poultry	chicken feces	162	B1	B1	SAMN11246548	0	1	0	0	0	0	0	0	0	0	0	0	0	1	1	1	0	0	0	0	0	0	0	0	1	0	0	0	1	0
EM1_Pl11	2017-11-24	poultry	chicken meat	10*	A	A	SAMN11246549	0	1	0	0	0	0	0	0	0	0	0	0	0	0	0	0	0	0	0	0	0	0	0	0	1	0	0	0	0	0
EM1_Pl12	2017-03-18	poultry	chicken feces	155	unknown	B1	SAMN11246550	0	0	1	0	0	0	0	0	0	0	0	0	0	1	1	1	0	0	0	0	0	0	0	0	0	1	0	0	1	0
EM1_Pl13	2017-04-11	poultry	chicken breast	23	C	A	SAMN11246551	0	1	0	0	0	0	0	0	0	0	1	1	1	0	0	1	0	0	0	0	0	0	0	0	1	1	0	1	1	0
EM1_Pl14	2017-04-11	poultry	chicken thigh	117	F	D	SAMN11246552	0	1	0	0	0	0	0	0	0	1	1	1	0	1	1	1	1	0	0	1	1	0	0	1	1	1	0	1	1	0
EM1_Pl15	2017-04-11	poultry	chicken hamburger	2614	B1	B1	SAMN11246553	0	1	0	0	0	0	0	0	0	0	0	0	0	0	0	1	0	0	0	0	0	0	0	0	0	0	0	0	1	0
EM1_Pl16	2017-04-20	poultry	chicken wing	297	B1	B1	SAMN11246554	0	1	0	0	0	0	0	0	0	0	0	0	0	0	0	1	1	0	0	0	0	0	0	0	1	0	0	0	0	0
EM1_Pl17	2017-04-20	poultry	chicken wing	93	A	A	SAMN11246555	0	1	0	0	0	0	0	0	0	1	0	0	0	0	0	1	0	0	0	0	0	0	0	0	1	0	0	0	1	0
EM1_Pl18	2017-04-20	poultry	chicken breast	69	E	D	SAMN11246556	0	1	0	0	0	0	0	0	0	0	0	0	0	1	1	1	0	0	0	0	0	0	0	0	1	0	0	0	0	0
EM1_Pl19	2017-04-20	poultry	chicken thigh	117	F	D	SAMN11246557	0	1	0	0	0	0	0	0	0	1	1	1	1	1	1	1	1	0	0	0	0	0	0	0	1	0	0	1	1	0
EM1_Pl20	2017-04-20	poultry	chicken breast	1286	C	A	SAMN11246558	0	1	0	0	0	0	0	0	0	0	0	0	0	0	0	0	0	0	0	0	0	0	0	0	0	0	0	0	0	0
EM1_Pl21	2017-04-20	poultry	chicken thigh	117	F	D	SAMN11246559	0	1	0	0	0	0	1	0	0	1	1	0	0	1	1	1	1	0	0	0	0	0	0	0	1	0	0	1	1	0
EM1_Pl22	2018-04-27	poultry	chicken hamburger	117	F	D	SAMN11246560	0	1	0	0	0	0	0	0	0	1	1	1	0	1	1	1	1	0	0	1	1	0	0	1	1	1	0	1	1	0
EM1_Pl23	2018-04-27	poultry	chicken breast	10	C	A	SAMN11246561	0	1	1	0	0	0	0	0	0	0	0	0	0	0	0	0	0	0	0	0	0	0	0	0	1	0	0	0	1	0
EM1_Pl24	2018-04-27	poultry	chicken thigh	48*	C	A	SAMN11246562	0	1	0	0	0	0	0	0	0	0	0	0	0	0	0	1	0	0	0	0	0	0	0	0	0	0	0	0	0	0
EM1_Pl25	2018-04-27	poultry	chicken wing	155	B1	B1	SAMN11246563	0	1	0	0	0	0	0	0	0	0	1	0	0	0	0	1	0	0	0	0	0	0	0	0	1	0	0	1	1	0
EM1_Rb1	2018-10-31	rabbit	intestine	40	B1	B1	SAMN11246564	0	1	0	0	0	0	0	0	0	0	1	0	0	0	0	1	0	0	0	0	0	0	0	0	1	1	0	1	1	0
EM1_Rb2	2017-01-27	rabbit	intestine	20	B1	B1	SAMN11246565	0	1	0	0	0	0	0	0	0	0	1	0	0	0	0	1	0	0	0	0	0	0	0	0	1	1	0	1	1	0
EM1_Rb3	2017-01-27	rabbit	intestine	40	B1	B1	SAMN11246566	0	1	0	0	0	0	0	0	0	0	1	0	0	0	0	1	0	0	0	0	0	0	0	0	1	1	0	1	1	0
EM1_Rb4	2017-03-11	rabbit	intestine	20	B1	B1	SAMN11246567	0	1	0	0	0	0	0	0	0	0	1	0	0	0	0	1	0	0	0	0	0	0	0	0	1	1	0	1	1	0
EM1_Rb5	2017-03-11	rabbit	intestine	1642	B1	B1	SAMN11246568	0	1	0	0	0	0	0	0	0	0	0	0	0	1	1	1	1	0	0	0	0	0	0	0	0	0	0	0	0	0
EM1_Rb6	2017-03-11	rabbit	intestine	40	B1	B1	SAMN11246569	0	1	0	0	0	0	0	0	0	0	1	0	0	0	0	1	0	0	0	0	0	0	0	0	1	1	0	1	1	0
EM1_Rb7	2017-03-11	rabbit	intestine	20	B1	B1	SAMN11246570	0	1	0	0	0	0	0	0	0	0	0	0	0	0	0	1	0	0	0	0	0	0	0	0	1	0	0	1	1	0
EM1_Rb8	2017-07-26	rabbit	intestine	1611	B1	B1	SAMN11246571	0	1	0	0	0	0	0	0	0	0	0	0	0	0	0	0	0	0	0	0	0	0	0	0	1	0	0	0	1	0
EM1_Rb9	2017-03-11	rabbit	intestine	297	B1	B1	SAMN11246572	0	1	0	0	0	0	0	0	0	0	0	1	1	0	0	1	1	0	0	0	1	0	0	0	1	0	0	0	1	0
EM1_Rb10	2017-04-04	rabbit	meat	533	B1	B1	SAMN11246573	0	1	0	0	0	0	0	0	0	0	0	0	0	1	1	1	1	0	0	0	0	0	0	0	1	0	0	0	1	0
EM1_Rb11	2017-04-11	rabbit	meat	20	B1	B1	SAMN11246574	0	1	0	0	0	0	0	0	0	0	1	0	0	0	0	1	0	0	0	0	0	0	0	0	1	1	0	1	1	0
EM1_Rb12	2017-06-15	rabbit	meat	129	B1	B1	SAMN11246575	0	1	0	0	0	0	0	0	0	0	0	0	0	0	0	0	0	0	0	0	1	0	0	0	1	0	0	0	1	0
EM1_Rb13	2017-06-15	rabbit	meat	706*	D	D	SAMN11246576	0	1	0	0	0	0	0	1	0	0	0	1	1	1	1	1	1	0	0	0	0	0	1	1	1	0	0	1	1	0
EM1_Rb14	2017-06-21	rabbit	meat	906	B1	B1	SAMN11246577	0	1	0	0	0	0	0	0	0	0	0	0	0	0	0	0	0	0	0	0	0	0	0	0	0	0	0	0	1	0
EM1_Rb16	2017-06-21	rabbit	liver	351	B1	B1	SAMN11246579	0	1	0	0	0	0	0	0	0	0	1	0	0	1	1	1	0	0	0	0	0	0	0	0	1	1	0	1	0	0
EM1_Rb17	2017-06-22	rabbit	meat	501	D	D	SAMN11246580	0	1	0	0	0	0	0	0	0	0	0	0	0	0	0	0	0	0	0	0	0	0	0	0	1	0	1	0	0	0
EM1_Rb18	2017-06-22	rabbit	meat	224	B1	B1	SAMN11246581	0	1	0	0	0	0	0	0	0	0	0	0	0	0	0	0	0	0	0	0	0	0	0	0	0	0	0	0	0	0
EM1_Rb19	2017-06-28	rabbit	meat	111	B1	B1	SAMN11246582	0	1	0	0	0	0	0	0	0	0	0	0	0	0	0	0	0	0	0	0	1	0	0	0	1	0	0	0	1	0
EM1_Rb20	2017-06-28	rabbit	meat	539	B1	B1	SAMN11246583	0	1	0	0	0	0	0	0	0	0	0	0	0	1	1	1	0	0	0	0	0	0	0	0	1	0	0	0	0	0
EM1_Rb21	2017-06-22	rabbit	meat	1431	B1	B1	SAMN11246584	0	1	0	0	0	0	0	0	0	0	0	0	0	0	0	0	0	0	0	0	0	0	0	0	1	0	0	0	0	0
EM1_Rb22	2017-06-28	rabbit	meat	40	B1	B1	SAMN11246585	0	1	0	0	0	0	0	0	0	0	1	0	0	0	0	1	0	0	0	0	0	0	0	0	1	1	0	1	1	0
EM1_Rb23	2017-07-26	rabbit	intestine	491	B2	B2	SAMN11246586	0	0	0	0	0	0	0	0	0	0	1	1	1	1	1	1	1	0	0	0	0	0	0	0	1	1	0	1	1	0
EM1_Rb24	2017-07-26	rabbit	intestine	1727	B1	B1	SAMN11246587	0	1	0	0	0	0	0	0	0	0	0	0	0	0	0	0	0	0	0	0	0	0	0	0	0	0	0	0	0	0
EM1_Mo1	2017-11-10	mollusc	mussel	10	C	A	SAMN11246589	0	1	0	0	0	0	0	0	0	0	0	0	0	0	0	0	0	0	0	0	0	0	0	0	1	0	0	0	0	0
EM1_Mo2	2017-11-10	mollusc	mussel	69	D	D	SAMN11246590	0	1	0	0	0	0	1	0	0	0	1	1	1	1	1	1	0	0	0	0	0	0	0	0	1	1	0	1	1	0
EM1_Mo3	2017-11-10	mollusc	mussel	23	C	A	SAMN11246591	0	1	0	0	0	0	0	0	0	0	0	0	0	0	0	1	0	0	0	0	0	0	0	0	1	0	0	0	0	0
EM1_Mo4	2017-11-10	mollusc	mussel	1406	D	D	SAMN11246592	0	1	0	0	0	0	0	0	0	0	0	0	0	0	0	1	1	0	0	0	0	0	1	0	1	0	1	1	1	0
EM1_Mo5	2017-11-10	mollusc	clam	10	C	A	SAMN11246593	0	1	0	0	0	0	0	0	0	0	0	1	1	0	0	1	0	0	0	0	0	0	0	0	1	0	0	0	0	0
EM1_Mo6	2017-11-10	mollusc	clam	661	B1	B1	SAMN11246594	0	1	0	0	0	0	0	0	0	0	0	0	0	0	0	0	0	0	0	0	0	0	0	0	0	0	0	0	0	0
EM1_Mo7	2017-11-10	mollusc	clam	540	A	A	SAMN11246595	0	1	0	0	0	0	0	0	0	0	0	0	0	0	0	0	0	0	0	0	0	0	0	0	1	0	0	0	1	0
EM1_Mo8	2017-11-10	mollusc	clam	3576*	B1	B1	SAMN11246596	0	1	0	0	0	0	0	0	0	0	0	0	0	0	0	0	1	0	0	0	0	0	0	0	0	0	0	0	0	0
EM1_Mo9	2017-11-10	mollusc	clam	345	B1	B1	SAMN11246597	0	1	0	0	0	0	0	0	0	0	0	0	0	0	0	0	0	0	0	0	0	0	0	0	0	0	0	0	0	0
EM1_Mo10	2017-11-10	mollusc	clam	2521	B1	B1	SAMN11246598	0	1	0	0	0	0	0	0	0	0	0	0	0	0	0	0	0	0	0	0	0	0	0	0	0	0	0	0	1	0
EM1_Mo11	2017-11-10	mollusc	clam	442	B1	B1	SAMN11246599	0	1	0	0	0	0	0	0	0	0	0	0	0	0	0	0	0	0	0	0	0	0	0	0	1	0	0	0	0	0
EM1_Mo12	2017-11-10	mollusc	mussel	6188	B1	B1	SAMN11246600	0	1	0	0	0	0	0	0	0	0	0	0	0	0	0	0	0	0	0	0	0	0	0	0	0	0	0	0	1	0
EM1_Mo13	2017-11-10	mollusc	mussel	6096	B1	B1	SAMN11246601	0	1	0	0	0	0	0	0	0	0	0	0	0	0	0	0	1	0	0	0	0	0	0	0	0	0	0	0	0	0
EM1_Mo14	2017-11-10	mollusc	clam	4481	B1	B1	SAMN11246602	0	1	0	0	0	0	0	0	0	0	0	0	0	0	0	0	1	0	0	0	0	0	0	0	0	0	0	0	0	0
EM1_Mo15	2017-11-10	mollusc	clam	398	A	A	SAMN11246603	0	1	0	0	0	0	0	0	0	0	0	0	0	0	0	0	0	0	0	0	0	0	0	0	0	0	0	0	0	0
EM1_Mo16	2017-11-10	mollusc	clam	4088	B1	B1	SAMN11246604	0	1	0	0	0	0	0	0	0	0	0	0	0	0	0	0	1	0	0	0	0	0	0	0	0	0	0	0	0	0
EM1_Mo17	2017-11-10	mollusc	mussel	602	B1	B1	SAMN11246605	0	1	0	0	0	0	0	0	0	0	0	0	0	0	0	0	0	0	0	0	0	0	0	0	0	0	0	0	1	0
EM1_Mo18	2017-11-10	mollusc	mussel	446	B1	B1	SAMN11246606	0	1	0	0	0	0	0	0	0	0	0	0	0	0	0	0	0	0	0	0	0	0	0	0	1	0	0	0	0	0
EM1_Mo19	2017-11-10	mollusc	mussel	Novel	B1	B1	SAMN11246607	0	1	0	0	0	0	0	0	0	1	0	0	0	0	0	0	1	0	0	0	0	0	0	0	1	0	0	0	1	0
EM1_Mo20	2017-11-10	mollusc	clam	2768	B1	B1	SAMN11246608	0	1	0	0	0	0	0	0	0	0	0	0	0	0	0	0	0	0	0	0	0	0	0	0	0	0	0	0	0	0
EM1_Mo21	2017-11-10	mollusc	clam	69	E	D	SAMN11246609	0	1	0	0	0	0	0	0	0	0	0	1	1	0	0	1	0	0	0	0	0	0	0	0	1	0	1	0	0	0
EM1_Mo22	2017-11-10	mollusc	clam	34	C	A	SAMN11246610	0	1	1	0	0	0	0	0	0	0	0	1	1	1	0	0	0	0	0	0	1	1	0	0	1	0	0	0	0	0
EM1_Mo23	2017-11-10	mollusc	clam	101	B1	B1	SAMN11246611	1	1	0	0	0	0	0	0	0	0	0	0	0	0	0	0	0	0	0	0	0	0	0	0	1	0	0	0	0	0
EM1_Mo24	2017-11-10	mollusc	clam	69	D	D	SAMN11246612	0	1	0	1	0	0	0	0	0	0	0	1	1	1	1	1	0	0	0	0	0	0	0	0	1	0	0	0	1	0
EM1_Mo25	2017-11-10	mollusc	clam	942	B1	B1	SAMN11246613	0	1	0	0	0	0	0	0	0	0	0	0	0	0	0	1	0	0	0	0	0	0	0	0	1	0	0	0	0	0
EM1_Hu1	2018-05-04	human	feces	Novel*	A	A	SAMN11246614	0	1	0	0	0	0	0	0	0	0	0	0	0	0	0	0	0	0	0	0	0	0	0	0	1	0	0	0	0	0
EM1_Hu2	2018-04-17	human	feces	95	B2	B2	SAMN11246615	0	1	0	1	1	0	0	0	1	1	0	1	1	0	0	1	1	0	0	0	0	0	1	1	1	0	1	0	1	1
EM1_Hu3	2018-04-17	human	feces	59	F	D	SAMN11246616	0	1	1	0	0	0	0	0	0	0	0	1	1	1	0	1	1	0	0	0	0	1	1	0	0	0	1	0	1	1
EM1_Hu4	2018-04-17	human	feces	69	E	D	SAMN11246617	0	1	0	0	0	0	0	0	0	0	1	1	1	1	1	1	0	0	0	0	0	0	0	0	1	1	1	1	1	0
EM1_Hu5	2018-04-17	human	feces	165	A	A	SAMN11246618	0	1	0	0	0	0	0	0	0	0	0	0	0	0	0	0	0	0	0	0	0	0	0	0	0	0	0	0	0	0
EM1_Hu6	2018-04-17	human	feces	657	F	D	SAMN11246619	0	1	0	0	0	0	0	0	0	1	0	0	0	0	0	0	1	0	0	0	0	0	0	0	1	1	0	0	1	0
EM1_Hu7	2018-04-17	human	feces	10*	C	A	SAMN11246620	0	1	0	0	0	0	0	0	0	0	0	1	1	0	0	0	0	0	0	0	0	0	0	0	1	0	0	0	1	0
EM1_Hu8	2018-04-17	human	feces	543	E	D	SAMN11246621	0	1	1	0	0	0	0	0	0	1	0	0	0	0	0	1	0	0	0	0	0	0	0	0	1	0	0	0	0	0
EM1_Hu9	2018-04-24	human	feces	69	D	D	SAMN11246622	0	1	0	0	0	0	0	0	0	0	0	1	1	0	0	1	0	0	0	0	0	0	0	0	1	0	1	0	0	0
EM1_Hu10	2018-04-24	human	feces	Novel	A	A	SAMN11246623	0	1	0	0	0	0	0	0	0	0	0	0	0	0	0	0	0	0	0	0	0	0	0	0	0	0	0	0	0	0
EM1_Hu11	2018-04-24	human	feces	48	C	A	SAMN11246624	0	1	0	0	0	0	0	0	0	0	0	0	0	0	0	0	0	0	0	0	0	0	0	0	0	0	1	0	0	0
EM1_Hu12	2018-04-24	human	feces	420*	F	D	SAMN11246625	0	1	0	0	0	0	0	1	0	0	0	1	1	0	0	1	0	0	0	0	0	0	1	1	1	0	1	0	1	1
EM1_Hu13	2018-04-24	human	feces	20	B1	B1	SAMN11246626	0	1	0	0	0	0	0	0	0	0	0	0	0	0	0	0	0	0	0	0	0	0	0	0	1	0	0	0	0	0
EM1_Hu14	2018-04-24	human	feces	398	A	A	SAMN11246627	0	1	0	0	0	0	0	0	0	0	0	0	0	0	0	0	0	0	0	0	0	0	0	0	1	0	0	0	0	0
EM1_Hu15	2018-04-24	human	feces	155	B1	B1	SAMN11246628	0	1	0	0	0	0	0	0	0	0	0	0	0	0	0	0	0	0	0	0	0	0	0	0	1	0	0	0	0	0
EM1_Hu16	2018-04-24	human	feces	59	F	D	SAMN11246629	0	1	1	1	0	0	0	0	0	0	0	1	1	1	0	1	1	0	0	0	0	1	1	0	0	0	1	0	1	1
EM1_Hu17	2018-04-24	human	feces	95	B2	B2	SAMN11246630	0	1	0	1	1	0	0	0	1	1	0	1	1	0	0	1	1	0	0	0	0	0	1	1	1	0	1	0	1	1
EM1_Hu18	2018-04-24	human	feces	1072	A	A	SAMN11246631	0	1	0	0	0	0	0	0	0	0	0	0	0	0	0	0	0	0	0	0	0	0	0	0	1	0	0	0	0	0
EM1_Hu19	25/04/218	human	feces	59	F	D	SAMN11246632	0	1	1	1	1	0	0	0	0	1	0	1	1	1	0	1	1	0	0	0	0	1	1	0	0	0	1	0	1	1
EM1_Hu20	2018-04-28	human	feces	Novel	A	A	SAMN11246633	0	1	0	0	0	0	0	0	0	0	0	0	0	0	0	0	0	0	0	0	0	0	0	0	0	0	0	0	0	0
EM1_Hu21	2018-05-08	human	feces	457	F	D	SAMN11246634	0	1	0	1	1	0	0	0	0	0	0	0	0	1	1	1	1	0	0	0	0	0	0	0	1	0	1	0	1	0
EM1_Hu22	2018-05-09	human	feces	10	C	A	SAMN11246635	0	1	1	0	0	0	0	0	0	0	0	1	1	0	0	0	0	0	0	0	0	0	0	0	1	0	0	0	0	0
EM1_Hu23	2018-05-12	human	feces	405	E	D	SAMN11246636	0	1	1	0	0	0	0	0	0	0	0	1	1	1	1	0	1	0	0	0	0	1	0	0	1	0	1	0	0	0
EM1_Hu24	2018-05-15	human	feces	69	D	D	SAMN11246637	0	1	0	1	0	0	0	0	0	0	0	1	1	1	1	1	0	0	0	0	0	0	0	0	1	0	0	0	1	0
EM1_Hu25	2018-05-16	human	feces	59	F	D	SAMN11246638	0	1	1	1	1	0	0	0	0	1	0	1	1	1	0	1	1	0	0	0	0	1	1	0	0	0	1	0	1	1
EM1_Wa1	2018-05-10	wild animal	seagull	23	C	A	SAMN11246639	0	1	0	0	0	0	1	0	0	0	1	1	1	1	1	1	0	0	0	0	0	0	0	0	1	1	0	1	0	0
EM1_Wa2	2018-05-10	wild animal	seagull	4388	B1	B1	SAMN11246640	0	1	0	0	0	0	0	0	0	0	1	0	0	0	0	1	0	0	0	0	0	0	0	0	1	0	0	1	1	0
EM1_Wa3	2018-05-10	wild animal	heron (airone)	155	B1	B1	SAMN11246641	0	1	0	0	0	0	0	0	0	0	0	0	0	0	0	1	0	0	0	0	0	0	0	0	1	0	0	0	1	0
EM1_Wa4	2018-05-10	wild animal	roe deer	7900	B2	B2	SAMN11246642	0	1	0	0	0	0	0	0	0	0	1	1	1	0	0	1	1	0	0	0	0	0	0	0	1	0	0	0	1	0
EM1_Wa5	2018-05-10	wild animal	Podiceps spp.	162*	B1	B1	SAMN11246643	0	1	0	0	0	0	0	0	0	0	1	0	0	1	1	1	0	0	0	0	0	0	0	0	1	1	0	1	1	0
EM1_Wa6	2018-05-10	wild animal	roe deer	2614	B1	B1	SAMN11246644	0	1	0	0	0	0	0	0	0	0	0	0	0	0	0	0	0	0	0	0	0	0	0	0	0	0	0	0	1	0
EM1_Wa7	2018-05-10	wild animal	fox	2602	B1	B1	SAMN11246645	0	1	0	0	0	0	0	0	0	0	0	0	0	0	0	0	1	0	0	0	0	0	0	0	0	0	0	0	1	0
EM1_Wa8	2018-05-10	wild animal	roe deer	23	C	A	SAMN11246646	0	1	0	0	0	0	0	0	0	0	1	0	0	0	0	1	0	0	0	0	0	0	0	0	1	1	0	1	1	0
EM1_Wa9	2018-05-10	wild animal	fox	2522	B1	B1	SAMN11246647	0	1	0	0	0	0	0	0	0	0	0	0	0	0	0	0	0	0	0	0	0	0	0	0	0	0	0	0	0	0
EM1_Wa10	2018-05-10	wild animal	dolphin	216	A	A	SAMN11246648	0	1	0	0	0	0	0	0	0	0	0	0	0	0	0	0	0	0	0	0	0	0	0	0	0	0	0	0	0	0
EM1_Wa11	2018-05-10	wild animal	fox	4054	B1	B1	SAMN11246649	0	1	0	0	0	0	0	0	0	0	0	0	0	0	0	0	0	0	0	0	0	0	0	0	0	0	0	0	1	0
EM1_Wa12	2018-05-10	wild animal	badger	2354	B1	B1	SAMN11246650	0	1	0	0	0	0	0	0	0	0	0	0	0	0	0	0	0	0	0	0	0	0	0	0	1	0	0	0	0	0
EM1_Wa13	2018-05-10	wild animal	fox	136	B2	B2	SAMN11246651	0	1	0	0	0	0	0	1	0	0	1	1	1	0	0	1	1	0	0	0	1	0	0	1	1	0	0	0	0	0
EM1_Wa14	2018-05-10	wild animal	fox	5177*	B1	B1	SAMN11246652	0	1	0	0	0	0	0	0	0	0	0	0	0	0	0	0	0	0	0	0	0	0	0	0	0	0	0	0	0	0
EM1_Wa15	2018-05-10	wild animal	fallow deer	Novel	B1	B1	SAMN11246653	0	1	0	0	0	0	0	0	0	0	0	0	0	0	0	0	0	0	0	0	0	0	0	0	1	0	0	0	0	0
EM1_Wa16	2018-05-10	wild animal	fallow deer	392	B1	B1	SAMN11246654	0	1	0	0	0	0	0	0	0	0	1	1	1	0	0	1	0	0	0	0	0	0	0	0	1	0	0	1	1	0
EM1_Wa17	2018-05-10	wild animal	carrion crow	4392	B1	B1	SAMN11246655	0	1	0	0	0	0	0	0	0	0	0	0	0	0	0	1	1	0	0	0	0	0	0	0	1	0	0	0	0	0
EM1_Wa18	2018-05-10	wild animal	magpie	847	B1	B1	SAMN11246656	0	1	0	0	0	0	0	0	0	0	1	0	0	0	0	1	0	0	0	0	0	0	0	0	1	1	0	1	1	0
EM1_Wa19	2018-05-10	wild animal	magpie	4198	B1	B1	SAMN11246657	0	1	0	0	0	0	0	0	0	0	0	0	0	0	0	0	0	0	0	0	0	0	0	0	1	0	0	0	0	0
EM1_Wa20	2018-05-10	wild animal	fallow deer	196	B1	B1	SAMN11246658	0	1	0	0	0	0	0	0	0	0	0	0	0	0	0	0	0	0	0	0	0	0	0	0	0	0	0	0	0	0
EM1_Wa21	2018-05-10	wild animal	turtledove	2521	B1	B1	SAMN11246659	0	1	0	0	0	0	0	0	0	0	0	0	0	0	0	0	0	0	0	0	0	0	0	0	1	0	0	0	1	0
EM1_Wa22	2018-05-10	wild animal	turtledove	20	B1	B1	SAMN11246660	0	1	0	0	0	0	0	0	0	0	0	0	0	0	0	0	0	0	0	0	0	0	0	0	1	0	0	0	1	0
EM1_Wa23	2018-05-10	wild animal	stork	648	F	D	SAMN11246661	0	1	0	1	1	0	0	0	0	1	1	1	1	1	1	1	1	0	0	0	0	0	0	0	1	1	1	1	1	0
EM1_Wa24	2018-05-10	wild animal	magpie	5825	B2	B2	SAMN11246662	0	1	0	0	0	0	0	0	0	0	0	0	0	0	0	0	0	0	0	0	0	0	0	0	0	0	0	0	0	0
EM1_Wa25	2018-05-10	wild animal	pheasant	155	B1	B1	SAMN11246663	0	1	0	0	0	0	0	0	0	0	1	0	0	1	1	1	0	0	0	0	0	0	0	0	1	1	0	1	1	0
												4			0
												7			6
												2			0
												1			0
												3			0
												3			0
												1			0
												9			6
